# Supplementary material for: Bis(1-carbamimidoyl-2-ethyl­isourea)copper(II) dinitrate
Source: Acta Crystallogr Sect E Struct Rep Online. 2009 Oct 17;65(Pt 11):m1389–90. doi: 10.1107/S1600536809041932 (PMC2971160; doi:10.1107/S1600536809041932)
Supplement: Supplementary file 1 [file e-65-m1389-sup1.cif]

##############################################################################
###                                                                        ###
###        Electronic paper (Acta Crystallographica Section E)             ###
###                                                                        ###
##############################################################################
#                                                                            #
# This CIF contains the data in a paper accepted for publication in Acta     #
# Crystallographica Section E. It conforms to the requirements of Notes      #
# for Authors for Section E, and has been peer reviewed under the auspices   #
# of the IUCr Commission on Journals.                                        #
#                                                                            #
# Full details of the Crystallographic Information File format               #
# are given in the paper "The Crystallographic Information File (CIF):       #
# a New Standard Archive File for Crystallography" by S. R. Hall, F. H.      #
# Allen and I. D. Brown [Acta Cryst. (1991), A47, 655-685].                  #
#                                                                            #
# The current version of the core CIF dictionary is obtainable from          #
# ftp://ftp.iucr.org/pub/cif_core.dic. The current version number is 2.4.    #
#                                                                            #
# Software is freely available for graphical display of the structure(s) in  #
# this CIF.  For information consult the CIF home page http://www.iucr.org/  #
# cif/home.html                                                              #
#                                                                            #
# This file may be used for bona fide research purposes within the           #
# scientific community so long as proper attribution is given to the journal # 
# article from which it was obtained.                                        #
#                                                                            #
##############################################################################
                                             
data_global
_journal_date_recd_electronic     2009-10-01
_journal_date_accepted     2009-10-13
_journal_name_full     'Acta Crystallographica, Section E'
_journal_year     2009
_journal_volume     65
_journal_issue     11
_journal_page_first     m1389
_journal_page_last     m1390
_journal_paper_category     QM
_journal_coeditor_code     DS2008
_publ_contact_author_name     'Unchulee Chaveerach'
_publ_contact_author_address
; Department of Chemistry
  Faculty of Science
  Khon Kaen University
  Khon Kaen 40002
  Thailand
;
_publ_contact_author_email     'sunchul@kku.ac.th'
_publ_contact_author_fax     '+66 043202373'
_publ_contact_author_phone     '+66 043202222'
_publ_section_title
;
Bis(1-carbamimidoyl-2-ethylisourea)copper(II) dinitrate
;
loop_
    _publ_author_name
    _publ_author_address
    'Meenongwa, Atittaya'
;Department of Chemistry and Center of Excellence for Innovation in Chemistry
 Faculty of Science
 Khon Kaen University
 Khon Kaen 40002
 Thailand
;
    'Chaveerach, Unchulee'
;Department of Chemistry and Center of Excellence for Innovation in Chemistry
 Faculty of Science
 Khon Kaen University
 Khon Kaen 40002
 Thailand
;
    'Pakawatchai, Chaveng'
;Department of Chemistry
 Prince of Songkla University
 Hatyai 90112
 Thailand
;
_publ_section_synopsis     .
data_I
_chemical_name_systematic
;
Bis(1-carbamimidoyl-2-ethylisourea)copper(II) dinitrate
;
_chemical_name_common     'NOL1e2'
_chemical_formula_moiety     'C8 H20 Cu N8 O2 2+, 2(N O3 -)'
_chemical_formula_sum     'C8 H20 Cu N10 O8'
_chemical_formula_structural     ?
_chemical_formula_analytical     ?
_chemical_formula_iupac     '[Cu (C4 H10 N4 O)2] (N O3)2'
_chemical_formula_weight     447.89
_chemical_melting_point     ?
_symmetry_cell_setting     'monoclinic'
_symmetry_space_group_name_H-M     'P 21/n'
_symmetry_space_group_name_Hall     '-P 2yn'
loop_
    _symmetry_equiv_pos_as_xyz
    'x, y, z'
    '-x+1/2, y+1/2, -z+1/2'
    '-x, -y, -z'
    'x-1/2, -y-1/2, z-1/2'
_cell_length_a     5.2547(6)
_cell_length_b     14.0087(15)
_cell_length_c     12.1511(13)
_cell_angle_alpha     90.00
_cell_angle_beta     96.982(2)
_cell_angle_gamma     90.00
_cell_volume     887.83(17)
_cell_formula_units_Z     2
_cell_measurement_reflns_used     4098
_cell_measurement_theta_min     2.91
_cell_measurement_theta_max     27.08
_cell_measurement_temperature     293(2)
_exptl_crystal_description     'block'
_exptl_crystal_colour     'red'
_exptl_crystal_size_max     0.26
_exptl_crystal_size_mid     0.16
_exptl_crystal_size_min     0.11
_exptl_crystal_size_rad     ?
_exptl_crystal_density_diffrn     1.675
_exptl_crystal_density_meas     ?
_exptl_crystal_density_method     'not measured'
_exptl_crystal_F_000     462
_exptl_absorpt_coefficient_mu     1.293
_exptl_absorpt_correction_type     multi-scan
_exptl_absorpt_process_details     '(SADABS; Bruker, 2003)'
_exptl_absorpt_correction_T_min     0.793
_exptl_absorpt_correction_T_max     1.00
_exptl_special_details
;
;
_diffrn_ambient_temperature     293(2)
_diffrn_radiation_type     MoK\a
_diffrn_radiation_wavelength     0.71073
_diffrn_radiation_source     'fine-focus sealed tube'
_diffrn_radiation_monochromator     'graphite'
_diffrn_measurement_device_type     'Bruker SMART APEX CCD area detector'
_diffrn_measurement_method     'Frames each covering 0.3 \% in \w'
_diffrn_detector_area_resol_mean     ?
_diffrn_reflns_number     11998
_diffrn_reflns_av_R_equivalents     0.0281
_diffrn_reflns_av_sigmaI/netI     0.0187
_diffrn_reflns_theta_min     2.23
_diffrn_reflns_theta_max     28.33
_diffrn_reflns_theta_full     28.33
_diffrn_measured_fraction_theta_max     1.000
_diffrn_measured_fraction_theta_full     1.000
_diffrn_reflns_limit_h_min     -7
_diffrn_reflns_limit_h_max     7
_diffrn_reflns_limit_k_min     -18
_diffrn_reflns_limit_k_max     18
_diffrn_reflns_limit_l_min     -16
_diffrn_reflns_limit_l_max     16
_diffrn_reflns_reduction_process     ?
_diffrn_standards_number     0
_diffrn_standards_interval_count     .
_diffrn_standards_interval_time     ?
_diffrn_standards_decay_%     0
loop_
    _diffrn_standard_refln_index_h
    _diffrn_standard_refln_index_k
    _diffrn_standard_refln_index_l
    ? ? ?
_refine_special_details
;
Refinement of <i>F</i>^2^ against ALL reflections. The weighted <i>R</i>-factor
<i>wR</i> and goodness of fit <i>S</i> are based on <i>F</i>^2^, conventional
<i>R</i>-factors <i>R</i> are based on <i>F</i>, with <i>F</i> set to zero for
negative <i>F</i>^2^. The threshold expression of <i>F</i>^2^ >
\s(<i>F</i>^2^) is used only for calculating <i>R</i>-factors(gt) <i>etc</i>.
and is not relevant to the choice of reflections for refinement.
<i>R</i>-factors based on <i>F</i>^2^ are statistically about twice as large
as those based on <i>F</i>, and <i>R</i>- factors based on ALL data will be
even larger.
;
_reflns_number_total     2206
_reflns_number_gt     1810
_reflns_threshold_expression     >2\s(I)
_refine_ls_structure_factor_coef     Fsqd
_refine_ls_matrix_type     full
_refine_ls_R_factor_all     0.0445
_refine_ls_R_factor_gt     0.0353
_refine_ls_wR_factor_gt     0.0957
_refine_ls_wR_factor_ref     0.1019
_refine_ls_goodness_of_fit_ref     1.046
_refine_ls_restrained_S_all     2.644
_refine_ls_number_reflns     2206
_refine_ls_number_parameters     125
_refine_ls_number_restraints     3
_refine_ls_hydrogen_treatment     constr
_refine_ls_weighting_scheme     calc
_refine_ls_weighting_details
         'calc w=1/[\s^2^(Fo^2^)+(0.0621P)^2^+0.2477P] where P=(Fo^2^+2Fc^2^)/3'
_atom_sites_solution_hydrogens     geom
_atom_sites_solution_primary     direct
_atom_sites_solution_secondary     difmap
_refine_ls_shift/su_max     0.000
_refine_ls_shift/su_mean     0.000
_refine_diff_density_max     0.732
_refine_diff_density_min     -0.266
_refine_ls_extinction_method     none
_refine_ls_extinction_coef     ?
loop_
    _atom_type_symbol
    _atom_type_description
    _atom_type_scat_dispersion_real
    _atom_type_scat_dispersion_imag
    _atom_type_scat_source
    'C' 'C' 0.0033 0.0016
                         'International Tables Vol C Tables 4.2.6.8 and 6.1.1.4'
    'H' 'H' 0.0000 0.0000
                         'International Tables Vol C Tables 4.2.6.8 and 6.1.1.4'
    'N' 'N' 0.0061 0.0033
                         'International Tables Vol C Tables 4.2.6.8 and 6.1.1.4'
    'O' 'O' 0.0106 0.0060
                         'International Tables Vol C Tables 4.2.6.8 and 6.1.1.4'
    'Cu' 'Cu' 0.3201 1.2651
                         'International Tables Vol C Tables 4.2.6.8 and 6.1.1.4'
_computing_data_collection     'SMART (Bruker, 1998)'
_computing_cell_refinement     'SAINT (Bruker, 2003)'
_computing_data_reduction     'SAINT (Bruker, 2003)'
_computing_structure_solution     'SHELXS97 (Sheldrick, 2008)'
_computing_structure_refinement     'SHELXL97 (Sheldrick, 2008)'
_computing_molecular_graphics     'SHELXTL (Sheldrick, 2008)'
_computing_publication_material
'<i>enCIFer</i> (Allen <i>et al.</i>,  2004) and <i>publCIF</i> (Westrip, 2009)'
loop_
    _atom_site_type_symbol
    _atom_site_label
    _atom_site_fract_x
    _atom_site_fract_y
    _atom_site_fract_z
    _atom_site_U_iso_or_equiv
    _atom_site_adp_type
    _atom_site_calc_flag
    _atom_site_refinement_flags
    _atom_site_occupancy
    _atom_site_disorder_assembly
    _atom_site_disorder_group
    Cu Cu1 0.0000 0.5000 0.0000 0.0348(3) Uani d S 1 . .
    N N1 0.3075(8) 0.5323(3) 0.0966(4) 0.0406(10) Uani d D 1 . .
    H H1 0.3311 0.5925 0.1070 0.049 Uiso calc RD 1 . .
    N N2 0.0819(9) 0.3645(3) 0.0282(4) 0.0434(11) Uani d D 1 . .
    H H2 -0.0240 0.3241 -0.0050 0.052 Uiso calc RD 1 . .
    N N3 0.4651(8) 0.3829(3) 0.1454(4) 0.0408(10) Uani d D 1 . .
    H H3 0.5879 0.3520 0.1829 0.049 Uiso calc R 1 . .
    O O1 0.3213(8) 0.2382(3) 0.1101(4) 0.0516(11) Uani d . 1 . .
    N N4 0.6968(10) 0.5138(3) 0.2062(5) 0.0541(14) Uani d . 1 . .
    H H44 0.7222 0.5744 0.2107 0.065 Uiso calc R 1 . .
    H H45 0.8084 0.4751 0.2391 0.065 Uiso calc R 1 . .
    C C1 0.4823(10) 0.4794(4) 0.1477(5) 0.0378(11) Uani d . 1 . .
    C C3 0.1450(12) 0.1670(3) 0.0590(5) 0.0506(14) Uani d . 1 . .
    H H31 0.1250 0.1730 -0.0211 0.061 Uiso calc R 1 . .
    H H32 -0.0219 0.1733 0.0847 0.061 Uiso calc R 1 . .
    C C2 0.2729(9) 0.3293(4) 0.0898(4) 0.0383(11) Uani d . 1 . .
    N N5 0.9978(9) 0.2854(3) 0.3317(4) 0.0479(11) Uani d . 1 . .
    O O2 1.1439(11) 0.2388(4) 0.3966(5) 0.090(2) Uani d . 1 . .
    C C4 0.2662(17) 0.0734(4) 0.0945(7) 0.075(2) Uani d . 1 . .
    H H41 0.4291 0.0681 0.0668 0.113 Uiso calc R 1 . .
    H H43 0.1567 0.0222 0.0654 0.113 Uiso calc R 1 . .
    H H42 0.2904 0.0700 0.1740 0.113 Uiso calc R 1 . .
    O O4 0.8192(10) 0.2461(4) 0.2742(4) 0.0705(14) Uani d . 1 . .
    O O3 1.0295(12) 0.3715(3) 0.3254(5) 0.0863(18) Uani d . 1 . .
loop_
    _atom_site_aniso_label
    _atom_site_aniso_U_11
    _atom_site_aniso_U_22
    _atom_site_aniso_U_33
    _atom_site_aniso_U_12
    _atom_site_aniso_U_13
    _atom_site_aniso_U_23
    Cu1 0.0290(5) 0.0239(5) 0.0475(6) 0.0021(3) -0.0123(3) 0.0011(3)
    N1 0.034(2) 0.0256(19) 0.057(3) 0.0008(17) -0.0160(19) -0.0010(18)
    N2 0.038(2) 0.0252(19) 0.061(3) -0.0003(17) -0.0196(19) -0.0003(18)
    N3 0.032(2) 0.029(2) 0.055(3) 0.0029(16) -0.0159(18) 0.0043(18)
    O1 0.048(2) 0.0249(17) 0.075(3) 0.0016(15) -0.0226(19) 0.0038(17)
    N4 0.041(3) 0.035(2) 0.077(4) -0.0022(18) -0.029(3) 0.002(2)
    C1 0.032(2) 0.031(2) 0.047(3) -0.0008(18) -0.008(2) -0.0002(19)
    C3 0.053(3) 0.027(2) 0.066(4) -0.001(2) -0.017(3) -0.001(2)
    C2 0.035(2) 0.027(2) 0.050(3) 0.0019(18) -0.008(2) 0.0025(19)
    N5 0.049(3) 0.035(2) 0.056(3) 0.0082(19) -0.011(2) 0.005(2)
    O2 0.090(4) 0.043(3) 0.119(5) 0.006(3) -0.064(3) 0.012(3)
    C4 0.084(5) 0.031(3) 0.103(6) 0.004(3) -0.026(4) 0.002(3)
    O4 0.057(3) 0.059(3) 0.086(3) -0.001(2) -0.029(2) 0.000(2)
    O3 0.102(4) 0.032(2) 0.117(5) 0.004(2) -0.023(3) 0.015(3)
_geom_special_details
;
All e.s.d.'s (except the e.s.d. in the dihedral angle between two l.s. planes)
are estimated using the full covariance matrix. The cell e.s.d.'s are taken
into account individually in the estimation of e.s.d.'s in distances, angles
and torsion angles; correlations between e.s.d.'s in cell parameters are only
used when they are defined by crystal symmetry. An approximate (isotropic)
treatment of cell e.s.d.'s is used for estimating e.s.d.'s involving l.s.
planes.
;
loop_
    _geom_bond_atom_site_label_1
    _geom_bond_atom_site_label_2
    _geom_bond_site_symmetry_2
    _geom_bond_distance
    _geom_bond_publ_flag
    Cu1 N1 . 1.932(4) yes
    Cu1 N1 3_565 1.932(4) yes
    Cu1 N2 . 1.967(4) yes
    Cu1 N2 3_565 1.967(4) yes
    N1 C1 . 1.281(7) ?
    N1 H1 . 0.8600 ?
    N2 C2 . 1.276(6) ?
    N2 H2 . 0.8600 ?
    N3 C1 . 1.355(7) ?
    N3 C2 . 1.369(6) ?
    N3 H3 . 0.8600 ?
    O1 C2 . 1.319(6) ?
    O1 C3 . 1.449(6) ?
    N4 C1 . 1.347(7) ?
    N4 H44 . 0.8600 ?
    N4 H45 . 0.8600 ?
    C3 C4 . 1.498(8) ?
    C3 H31 . 0.9700 ?
    C3 H32 . 0.9700 ?
    N5 O3 . 1.221(6) ?
    N5 O2 . 1.221(6) ?
    N5 O4 . 1.230(6) ?
    C4 H41 . 0.9600 ?
    C4 H43 . 0.9600 ?
    C4 H42 . 0.9600 ?
loop_
    _geom_angle_atom_site_label_1
    _geom_angle_atom_site_label_2
    _geom_angle_atom_site_label_3
    _geom_angle_site_symmetry_1
    _geom_angle_site_symmetry_3
    _geom_angle
    _geom_angle_publ_flag
    N1 Cu1 N1 . 3_565 180.0 yes
    N1 Cu1 N2 . . 88.33(19) yes
    N1 Cu1 N2 3_565 . 91.67(19) yes
    N1 Cu1 N2 . 3_565 91.67(19) yes
    N1 Cu1 N2 3_565 3_565 88.33(19) yes
    N2 Cu1 N2 . 3_565 179.9990(10)
                                 yes
    C1 N1 Cu1 . . 131.1(4) ?
    C1 N1 H1 . . 114.5 ?
    Cu1 N1 H1 . . 114.5 ?
    C2 N2 Cu1 . . 128.0(4) ?
    C2 N2 H2 . . 116.0 ?
    Cu1 N2 H2 . . 116.0 ?
    C1 N3 C2 . . 126.9(4) ?
    C1 N3 H3 . . 116.6 ?
    C2 N3 H3 . . 116.6 ?
    C2 O1 C3 . . 119.2(4) ?
    C1 N4 H44 . . 120.0 ?
    C1 N4 H45 . . 120.0 ?
    H44 N4 H45 . . 120.0 ?
    N1 C1 N4 . . 123.7(5) ?
    N1 C1 N3 . . 121.7(5) ?
    N4 C1 N3 . . 114.7(5) ?
    O1 C3 C4 . . 104.6(5) ?
    O1 C3 H31 . . 110.8 ?
    C4 C3 H31 . . 110.8 ?
    O1 C3 H32 . . 110.8 ?
    C4 C3 H32 . . 110.8 ?
    H31 C3 H32 . . 108.9 ?
    N2 C2 O1 . . 127.1(5) ?
    N2 C2 N3 . . 123.9(4) ?
    O1 C2 N3 . . 108.9(4) ?
    O3 N5 O2 . . 119.3(6) ?
    O3 N5 O4 . . 120.5(5) ?
    O2 N5 O4 . . 120.3(5) ?
    C3 C4 H41 . . 109.5 ?
    C3 C4 H43 . . 109.5 ?
    H41 C4 H43 . . 109.5 ?
    C3 C4 H42 . . 109.5 ?
    H41 C4 H42 . . 109.5 ?
    H43 C4 H42 . . 109.5 ?
loop_
    _geom_torsion_atom_site_label_1
    _geom_torsion_atom_site_label_2
    _geom_torsion_atom_site_label_3
    _geom_torsion_atom_site_label_4
    _geom_torsion_site_symmetry_1
    _geom_torsion_site_symmetry_2
    _geom_torsion_site_symmetry_3
    _geom_torsion_site_symmetry_4
    _geom_torsion
    _geom_torsion_publ_flag
    N2 Cu1 N1 C1 . . . . 3.1(6) ?
    N2 Cu1 N1 C1 3_565 . . . -176.9(6) ?
    N1 Cu1 N2 C2 . . . . 0.4(5) ?
    N1 Cu1 N2 C2 3_565 . . . -179.6(5) ?
    Cu1 N1 C1 N4 . . . . 174.9(5) ?
    Cu1 N1 C1 N3 . . . . -4.2(9) ?
    C2 N3 C1 N1 . . . . 1.3(10) ?
    C2 N3 C1 N4 . . . . -177.9(6) ?
    C2 O1 C3 C4 . . . . 176.9(6) ?
    Cu1 N2 C2 O1 . . . . 178.1(4) ?
    Cu1 N2 C2 N3 . . . . -2.6(9) ?
    C3 O1 C2 N2 . . . . 0.1(9) ?
    C3 O1 C2 N3 . . . . -179.3(5) ?
    C1 N3 C2 N2 . . . . 2.1(10) ?
    C1 N3 C2 O1 . . . . -178.5(5) ?
loop_
    _geom_hbond_atom_site_label_D
    _geom_hbond_atom_site_label_H
    _geom_hbond_atom_site_label_A
    _geom_hbond_site_symmetry_A
    _geom_hbond_distance_DH
    _geom_hbond_distance_HA
    _geom_hbond_distance_DA
    _geom_hbond_angle_DHA
    _geom_hbond_publ_flag
    N1 H1 O2 2_655 0.86 2.05 2.904(7) 169.8 yes
    N2 H2 O2 4_465 0.86 2.18 3.009(6) 162.5 yes
    N3 H3 O4 . 0.86 2.14 2.979(6) 164.9 yes
    N4 H45 O3 . 0.86 2.06 2.917(7) 171.3 yes
