# Supplementary material for: Bis(1-carbamimidoyl-2-ethyl­isourea)copper(II) dinitrate
Source: Acta Crystallogr Sect E Struct Rep Online. 2009 Oct 17;65(Pt 11):m1389–90. doi: 10.1107/S1600536809041932 (PMC2971160; doi:10.1107/S1600536809041932)
Supplement: Supplementary file 2 [file e-65-m1389-Isup2.hkl]

# 
# h,k,l, Fc-squared, Fo-squared, sigma(Fo-squared) and status flag 
# 
data_I
_shelx_title ' cupsum1 in P2(1)/n' 
_shelx_refln_list_code          4 
_shelx_F_calc_maximum      294.22 
_exptl_crystal_F_000       462.00 
_reflns_d_resolution_high  0.7489 
 
loop_ 
 _symmetry_equiv_pos_as_xyz 
 'x, y, z' 
 '-x+1/2, y+1/2, -z+1/2' 
 '-x, -y, -z' 
 'x-1/2, -y-1/2, z-1/2' 
 
_cell_length_a     5.2547 
_cell_length_b    14.0087 
_cell_length_c    12.1511 
_cell_angle_alpha  90.000 
_cell_angle_beta   96.982 
_cell_angle_gamma  90.000 
 
_shelx_F_squared_multiplier     1.000 
 
loop_ 
 _refln_index_h 
 _refln_index_k 
 _refln_index_l 
 _refln_F_squared_calc 
 _refln_F_squared_meas 
 _refln_F_squared_sigma 
 _refln_observed_status 
   2   0   0      960.75      918.73     11.10 o 
   4   0   0     1521.93     1582.71     19.56 o 
   6   0   0      394.75      396.13     11.79 o 
   1   1   0      872.29      906.47      7.34 o 
   2   1   0       30.49       21.93      0.87 o 
   3   1   0     2457.25     2515.31     20.33 o 
   4   1   0      181.84      182.33      3.05 o 
   5   1   0       15.14       17.85      1.73 o 
   6   1   0       51.85       55.74      3.14 o 
   0   2   0      101.50       60.05      1.24 o 
   1   2   0       62.15       66.47      1.05 o 
   2   2   0     1685.09     1749.43     15.08 o 
   3   2   0      250.48      253.24      3.71 o 
   4   2   0     1179.75     1155.12     11.37 o 
   5   2   0      144.38      148.18      4.04 o 
   6   2   0      112.21      107.18      3.97 o 
   1   3   0       59.05       58.55      1.11 o 
   2   3   0      327.60      338.78      3.52 o 
   3   3   0      562.19      535.76      5.43 o 
   4   3   0      133.87      120.67      2.54 o 
   5   3   0       84.43       97.79      3.06 o 
   6   3   0        0.16       -1.89      1.89 o 
   0   4   0     8764.93    10351.61    111.41 o 
   1   4   0      342.06      423.53      4.73 o 
   2   4   0       90.48      152.80      2.12 o 
   3   4   0      216.35      233.97      3.16 o 
   4   4   0      479.97      496.92      5.61 o 
   5   4   0       28.23       26.35      2.00 o 
   6   4   0      441.98      439.02      9.12 o 
   1   5   0      742.84      643.32      6.30 o 
   2   5   0      737.65      741.73      7.34 o 
   3   5   0     2311.51     2346.91     19.27 o 
   4   5   0        0.49        1.27      1.08 o 
   5   5   0      166.76      173.81      4.54 o 
   6   5   0        0.21        0.06      1.97 o 
   0   6   0     1194.10     1449.08     16.92 o 
   1   6   0     1022.81     1201.65     10.97 o 
   2   6   0     2133.69     2233.58     19.52 o 
   3   6   0      158.54      149.41      2.83 o 
   4   6   0      623.44      618.43     10.58 o 
   5   6   0       12.61       12.51      2.24 o 
   6   6   0       60.40       63.46      4.02 o 
   1   7   0      829.34      789.55      7.83 o 
   2   7   0      144.16      140.50      3.52 o 
   3   7   0      786.25      713.33     10.21 o 
   4   7   0       90.47       96.68      3.05 o 
   5   7   0        5.21        6.15      2.01 o 
   6   7   0        0.78        2.92      2.18 o 
   0   8   0     8642.61    10324.57    111.83 o 
   1   8   0      133.53      128.96      2.51 o 
   2   8   0     1773.98     1816.11     18.35 o 
   3   8   0        4.79        4.53      1.44 o 
   4   8   0      263.92      249.16      5.23 o 
   5   8   0       13.60       12.97      2.14 o 
   6   8   0      151.14      139.21      5.61 o 
   1   9   0     1387.46     1423.19     13.39 o 
   2   9   0        8.25        7.38      1.49 o 
   3   9   0      310.59      304.41      6.45 o 
   4   9   0       14.75       16.27      1.86 o 
   5   9   0      170.67      179.36      5.04 o 
   6   9   0        5.14        2.86      2.36 o 
   0  10   0       28.04       26.60      1.88 o 
   1  10   0        0.00        0.40      1.23 o 
   2  10   0     1449.23     1513.22     21.60 o 
   3  10   0      136.94      150.89      4.26 o 
   4  10   0      525.52      510.59     10.38 o 
   5  10   0       12.18       15.34      2.35 o 
   1  11   0       74.19       77.56      2.37 o 
   2  11   0        0.01        0.43      1.65 o 
   3  11   0      249.74      255.37      6.30 o 
   4  11   0       68.57       65.34      4.46 o 
   5  11   0       78.26       84.21      4.05 o 
   0  12   0      774.76      859.47     16.12 o 
   1  12   0      110.84      111.78      6.43 o 
   2  12   0       37.88       32.32      2.36 o 
   3  12   0       11.73       12.08      2.00 o 
   4  12   0       72.65       74.22      3.82 o 
   5  12   0        0.99       -1.27      2.18 o 
   1  13   0      507.65      532.62      8.65 o 
   2  13   0       48.76       41.87      2.72 o 
   3  13   0      238.61      229.09      5.13 o 
   4  13   0        1.21       -0.80      1.63 o 
   5  13   0      151.41      163.49      9.24 o 
   0  14   0      110.53      139.70     11.26 o 
   1  14   0       61.26       67.14      3.48 o 
   2  14   0      554.03      561.46      8.38 o 
   3  14   0       67.80       74.18      3.90 o 
   4  14   0      128.29      125.76      4.32 o 
   1  15   0      758.56      707.24     12.47 o 
   2  15   0        0.01       -1.03      1.89 o 
   3  15   0       91.24       83.43      3.63 o 
   4  15   0        0.01        3.86      1.96 o 
   0  16   0      311.63      334.43     11.86 o 
   1  16   0       31.40       37.73      3.08 o 
   2  16   0      165.69      168.41      5.36 o 
   3  16   0       25.56       28.56      3.08 o 
   1  17   0       75.09       81.25      4.88 o 
   2  17   0        6.45       10.63      2.57 o 
   0  18   0       55.95       60.37      6.50 o 
   1  18   0        0.00        4.77      2.69 o 
  -7   0   1       88.16      105.66     10.28 o 
  -5   0   1       23.76       30.60      2.69 o 
  -3   0   1     2907.46     2948.61     33.35 o 
  -1   0   1     1180.04     1136.33     12.78 o 
   1   0   1      844.13      870.05     10.11 o 
   3   0   1      992.26     1048.58     13.15 o 
   5   0   1       65.01       66.11      3.73 o 
  -6   1   1       90.17      106.73      5.62 o 
  -5   1   1        0.55        0.94      1.07 o 
  -4   1   1      597.54      573.85      6.16 o 
  -3   1   1        0.85        1.82      0.90 o 
  -2   1   1     2325.92     2435.60     19.25 o 
  -1   1   1       40.41       26.59      0.68 o 
   0   1   1     8586.75     9027.20     70.02 o 
   1   1   1     7564.60     8489.75     69.40 o 
   2   1   1     2208.95     2369.60     18.81 o 
   3   1   1       24.31       30.65      1.19 o 
   4   1   1     1103.42     1096.58     10.31 o 
   5   1   1       21.57       20.32      1.96 o 
   6   1   1      201.00      198.99      5.54 o 
  -6   2   1        1.99        2.06      1.69 o 
  -5   2   1      322.27      312.17      4.85 o 
  -4   2   1       78.95       78.10      2.09 o 
  -3   2   1      839.27      828.64      7.62 o 
  -2   2   1     1588.99     1607.98     13.06 o 
  -1   2   1     1510.15     1619.28     16.31 o 
   0   2   1     1251.80     1398.68     12.76 o 
   1   2   1     4330.79     4695.02     36.07 o 
   2   2   1     2101.13     2434.53     20.60 o 
   3   2   1      565.15      468.35      5.18 o 
   4   2   1      117.12      118.37      2.50 o 
   5   2   1      180.34      170.20      3.86 o 
   6   2   1        4.00        7.17      1.92 o 
  -6   3   1      346.70      344.06      7.77 o 
  -5   3   1       52.19       51.19      2.35 o 
  -4   3   1      316.89      298.73      4.01 o 
  -3   3   1      288.79      320.84      4.02 o 
  -2   3   1     1826.39     1894.99     15.27 o 
  -1   3   1      920.31      951.21      8.54 o 
   0   3   1     4873.65     5525.78     42.23 o 
   1   3   1      365.99      336.50      4.36 o 
   2   3   1     1575.28     1446.46     11.96 o 
   3   3   1       15.11       11.51      1.03 o 
   4   3   1      861.59      885.87      8.61 o 
   5   3   1        4.43        1.09      1.51 o 
   6   3   1      338.83      353.04      8.03 o 
  -6   4   1        0.01        0.72      1.98 o 
  -5   4   1       89.66       93.00      2.77 o 
  -4   4   1        3.17        2.97      1.18 o 
  -3   4   1     2536.42     2577.16     27.30 o 
  -2   4   1        6.90        8.09      0.80 o 
  -1   4   1       68.75       63.94      1.60 o 
   0   4   1      822.07      903.67      7.54 o 
   1   4   1     1105.61     1101.22      9.90 o 
   2   4   1      346.76      408.20      4.17 o 
   3   4   1     2945.26     3111.05     24.99 o 
   4   4   1      259.28      253.78      3.69 o 
   5   4   1      339.39      334.91      7.20 o 
   6   4   1        2.67        1.89      2.05 o 
  -6   5   1      117.94      110.86      4.74 o 
  -5   5   1       28.23       29.33      2.10 o 
  -4   5   1      560.31      537.19      8.56 o 
  -3   5   1       21.06       18.52      1.17 o 
  -2   5   1      396.22      422.92      4.77 o 
  -1   5   1      489.65      555.24      7.63 o 
   0   5   1     2625.98     2902.02     24.39 o 
   1   5   1      211.80      257.86      3.24 o 
   2   5   1      415.37      328.81      3.64 o 
   3   5   1      591.77      595.47      6.07 o 
   4   5   1      897.92      902.89      9.61 o 
   5   5   1       15.07       22.09      2.58 o 
   6   5   1       78.67       80.25      4.43 o 
  -6   6   1        2.37        1.53      2.10 o 
  -5   6   1      161.50      172.29      4.76 o 
  -4   6   1       88.36       96.05      2.97 o 
  -3   6   1      259.24      239.46      3.72 o 
  -2   6   1        7.07        7.40      0.91 o 
  -1   6   1     3246.99     3351.16     26.36 o 
   0   6   1     1757.79     2347.02     18.76 o 
   1   6   1     5364.56     6200.15     51.17 o 
   2   6   1      187.97      169.83      3.42 o 
   3   6   1      178.91      169.78      3.19 o 
   4   6   1       30.04       30.47      2.15 o 
   5   6   1      110.30      129.60      4.68 o 
   6   6   1        5.01        4.20      2.16 o 
  -6   7   1       54.28       58.34      3.98 o 
  -5   7   1        4.54        2.51      1.49 o 
  -4   7   1      639.94      655.04     10.04 o 
  -3   7   1       12.37       12.05      1.54 o 
  -2   7   1     1119.30     1108.54     13.74 o 
  -1   7   1       30.13       20.65      1.11 o 
   0   7   1     4924.35     5868.24     45.40 o 
   1   7   1       17.67       16.03      1.08 o 
   2   7   1      904.76      975.20      9.61 o 
   3   7   1       21.36       23.64      1.77 o 
   4   7   1      663.36      634.30     12.23 o 
   5   7   1        0.23       -0.14      1.84 o 
   6   7   1       90.97       96.27      4.84 o 
  -6   8   1        2.58        2.68      2.23 o 
  -5   8   1      113.38      124.62      6.56 o 
  -4   8   1       17.26       17.48      1.83 o 
  -3   8   1     1500.29     1483.96     22.50 o 
  -2   8   1       14.07       17.58      1.62 o 
  -1   8   1       75.51       62.03      1.79 o 
   0   8   1        1.26        7.53      0.97 o 
   1   8   1      661.40      621.18      6.69 o 
   2   8   1      137.36      139.12      2.78 o 
   3   8   1      208.20      185.18      3.93 o 
   4   8   1        5.79        5.91      1.47 o 
   5   8   1       42.50       47.42      3.54 o 
   6   8   1        3.72        4.27      2.49 o 
  -6   9   1       75.50       88.97      4.83 o 
  -5   9   1        0.06        1.64      1.75 o 
  -4   9   1       12.88        9.03      1.73 o 
  -3   9   1      417.30      442.43      6.57 o 
  -2   9   1     1299.47     1383.62     19.83 o 
  -1   9   1      100.88       86.87      2.26 o 
   0   9   1     1400.48     1495.85     12.88 o 
   1   9   1        3.16        2.31      1.04 o 
   2   9   1      661.72      697.30      7.70 o 
   3   9   1       21.91       22.12      1.90 o 
   4   9   1      439.65      412.01      7.29 o 
   5   9   1        7.66        5.11      2.19 o 
   6   9   1       78.66       65.29      4.43 o 
  -5  10   1      210.71      208.63      5.51 o 
  -4  10   1      169.70      162.19      4.16 o 
  -3  10   1      192.24      183.64      4.76 o 
  -2  10   1      149.25      150.65      3.66 o 
  -1  10   1      233.29      225.80      4.88 o 
   0  10   1       85.41      101.70      2.80 o 
   1  10   1     1036.85     1136.43     21.28 o 
   2  10   1     1618.63     1633.40     19.91 o 
   3  10   1       68.06       65.86      2.72 o 
   4  10   1        0.67        1.17      1.45 o 
   5  10   1      139.22      139.20      5.37 o 
  -5  11   1        0.16        1.79      1.95 o 
  -4  11   1      329.46      312.82      5.94 o 
  -3  11   1      122.70      111.09      3.96 o 
  -2  11   1      347.74      378.11      7.38 o 
  -1  11   1      169.28      167.87      3.29 o 
   0  11   1      411.84      438.13      5.63 o 
   1  11   1      248.94      245.60      4.07 o 
   2  11   1      439.03      409.21      7.48 o 
   3  11   1        4.27        3.43      1.55 o 
   4  11   1      444.06      425.65      7.65 o 
   5  11   1       16.44       15.18      2.80 o 
  -5  12   1       75.66       74.09      4.00 o 
  -4  12   1       15.87       13.96      2.14 o 
  -3  12   1      301.99      306.70      5.80 o 
  -2  12   1      107.13      105.97      3.35 o 
  -1  12   1      603.31      633.94      8.39 o 
   0  12   1       27.99       26.68      2.01 o 
   1  12   1      693.41      727.66      8.36 o 
   2  12   1       79.57       96.90      3.29 o 
   3  12   1      627.70      616.99      8.80 o 
   4  12   1        3.10       -1.01      1.75 o 
   5  12   1      163.23      181.29      6.36 o 
  -5  13   1        0.04        0.95      3.72 o 
  -4  13   1       40.19       38.33      2.77 o 
  -3  13   1       35.52       39.67      3.38 o 
  -2  13   1      592.36      587.49      8.42 o 
  -1  13   1      113.16      100.35      3.73 o 
   0  13   1       83.51       97.78      3.14 o 
   1  13   1       20.53       15.80      2.21 o 
   2  13   1      316.31      323.64      7.72 o 
   3  13   1      266.26      255.48      5.39 o 
   4  13   1      160.28      166.91      5.17 o 
  -4  14   1        9.85       11.05      2.09 o 
  -3  14   1       85.15       90.66      4.27 o 
  -2  14   1        4.66        1.87      2.30 o 
  -1  14   1      294.00      281.59      6.67 o 
   0  14   1      223.74      202.64      5.15 o 
   1  14   1      657.69      624.55      9.86 o 
   2  14   1        5.30        3.10      1.63 o 
   3  14   1       72.81       76.94      4.46 o 
   4  14   1        0.02        0.84      2.04 o 
  -4  15   1       12.18       14.75      2.31 o 
  -3  15   1        0.08       -0.37      1.67 o 
  -2  15   1      424.17      447.36      8.41 o 
  -1  15   1        3.98        1.85      2.00 o 
   0  15   1      171.61      186.57      7.96 o 
   1  15   1        6.31       12.03      2.28 o 
   2  15   1      168.66      179.93      5.32 o 
   3  15   1        0.02       -1.59      1.59 o 
   4  15   1       15.33       20.07      3.22 o 
  -3  16   1      162.32      151.34      5.33 o 
  -2  16   1        8.23       11.83      2.44 o 
  -1  16   1      134.15      124.26      6.37 o 
   0  16   1        8.53       12.89      3.11 o 
   1  16   1      196.55      199.84      6.49 o 
   2  16   1       28.92       28.30      2.98 o 
   3  16   1       61.42       52.98      3.73 o 
  -2  17   1      155.87      148.40      5.32 o 
  -1  17   1        2.86        7.86      2.72 o 
   0  17   1       73.12       87.64      4.97 o 
   1  17   1        3.10        2.04      2.50 o 
   2  17   1      136.82      135.32      5.15 o 
  -1  18   1       89.91       97.75      5.35 o 
   0  18   1        3.97        2.01      2.68 o 
   1  18   1       93.96       81.37      5.06 o 
  -6   0   2        6.79        5.75      3.29 o 
  -4   0   2      310.48      274.14      6.14 o 
  -2   0   2        6.19       10.49      1.06 o 
   0   0   2     1980.56     1987.70     21.83 o 
   2   0   2     5673.65     5898.55     64.23 o 
   4   0   2       59.71       64.10      3.37 o 
   6   0   2      222.61      250.70     12.91 o 
  -7   1   2       70.55       75.67      4.49 o 
  -6   1   2        1.78        4.07      2.01 o 
  -5   1   2      395.12      400.20      6.15 o 
  -4   1   2        8.41        8.03      1.16 o 
  -3   1   2     1426.53     1415.31     12.06 o 
  -2   1   2     2559.97     2652.37     20.90 o 
  -1   1   2     3192.47     3537.43     27.25 o 
   0   1   2      233.72      183.08      2.02 o 
   1   1   2     3720.72     3938.74     32.42 o 
   2   1   2       80.87      145.46      1.96 o 
   3   1   2      702.01      638.64      6.22 o 
   4   1   2        1.60        0.63      1.21 o 
   5   1   2      174.93      185.25      4.09 o 
   6   1   2        5.81        5.15      1.88 o 
  -6   2   2       95.18      100.27      4.63 o 
  -5   2   2       41.33       41.32      2.08 o 
  -4   2   2      303.14      289.73      3.93 o 
  -3   2   2      533.58      550.86      5.53 o 
  -2   2   2     2963.75     3022.61     32.90 o 
  -1   2   2     1012.64     1026.57      8.94 o 
   0   2   2     1916.32     2125.37     16.59 o 
   1   2   2     2879.38     3126.62     24.35 o 
   2   2   2      952.20      929.21      8.69 o 
   3   2   2      347.21      345.55      3.98 o 
   4   2   2     1154.74     1197.13     12.68 o 
   5   2   2        3.02        5.78      1.45 o 
   6   2   2      219.09      217.98      5.48 o 
  -6   3   2        0.90       -1.17      1.91 o 
  -5   3   2      247.77      248.71      4.71 o 
  -4   3   2        5.68        8.22      1.13 o 
  -3   3   2     1066.62     1003.31      9.66 o 
  -2   3   2      598.22      551.99      7.25 o 
  -1   3   2     2805.38     3018.03     25.30 o 
   0   3   2     1209.95     1299.97     10.52 o 
   1   3   2     4179.16     4470.81     36.86 o 
   2   3   2      254.80      333.15      3.59 o 
   3   3   2      607.01      614.14      6.13 o 
   4   3   2      102.15       90.26      2.48 o 
   5   3   2      869.65      807.53     11.26 o 
   6   3   2        0.06        1.57      2.04 o 
  -6   4   2      133.46      144.89      8.37 o 
  -5   4   2       72.84       72.56      2.55 o 
  -4   4   2      890.63      868.34     12.58 o 
  -3   4   2      152.10      152.39      2.43 o 
  -2   4   2     1034.14      992.99      9.48 o 
  -1   4   2      515.36      527.57      5.29 o 
   0   4   2       40.40       35.70      1.00 o 
   1   4   2        0.93       -0.38      0.54 o 
   2   4   2     5062.08     5457.92     42.29 o 
   3   4   2        4.59        5.96      0.94 o 
   4   4   2      201.81      198.71      3.57 o 
   5   4   2        0.98        0.36      1.77 o 
   6   4   2       73.14       79.12      4.30 o 
  -6   5   2        2.35        3.48      2.36 o 
  -5   5   2      307.16      320.07      5.61 o 
  -4   5   2      123.86      114.90      2.85 o 
  -3   5   2      362.36      316.41      5.16 o 
  -2   5   2       12.56       24.18      1.19 o 
  -1   5   2     1574.73     1615.17     13.18 o 
   0   5   2      872.36     1010.02      9.26 o 
   1   5   2      718.19      802.50      7.11 o 
   2   5   2      177.83      158.18      2.38 o 
   3   5   2     1024.90     1035.45      9.49 o 
   4   5   2       54.82       53.26      2.03 o 
   5   5   2      272.43      250.43      6.35 o 
   6   5   2       13.55        9.29      2.43 o 
  -6   6   2       43.15       54.21      3.83 o 
  -5   6   2        9.07       10.39      1.71 o 
  -4   6   2      145.04      151.02      3.79 o 
  -3   6   2      107.18      108.49      2.57 o 
  -2   6   2     2669.02     2850.35     32.67 o 
  -1   6   2     1031.11     1289.56     10.86 o 
   0   6   2     3214.14     3393.23     26.69 o 
   1   6   2        4.65        5.60      0.92 o 
   2   6   2      109.76       82.72      2.83 o 
   3   6   2      254.90      278.55      4.73 o 
   4   6   2      575.06      614.65      9.12 o 
   5   6   2       17.11       12.78      2.85 o 
   6   6   2      153.49      151.55      5.61 o 
  -6   7   2        0.58        3.72      2.59 o 
  -5   7   2      257.58      262.66      5.28 o 
  -4   7   2       14.27       15.21      1.73 o 
  -3   7   2      559.15      541.92     18.33 o 
  -2   7   2       38.73       46.30      1.75 o 
  -1   7   2     2953.87     3293.45     26.11 o 
   0   7   2       28.18       21.73      1.04 o 
   1   7   2     1302.65     1281.75     11.94 o 
   2   7   2       20.54       30.33      1.52 o 
   3   7   2     1063.35     1081.55     11.76 o 
   4   7   2       12.92       11.95      1.88 o 
   5   7   2       87.57       90.84      4.29 o 
   6   7   2        8.59        8.61      2.53 o 
  -6   8   2       25.58       30.16      4.01 o 
  -5   8   2        0.78        1.69      1.49 o 
  -4   8   2       91.13       82.03      2.95 o 
  -3   8   2       22.41       21.40      1.83 o 
  -2   8   2      568.25      563.50      7.76 o 
  -1   8   2        0.54        4.25      0.85 o 
   0   8   2      133.08      114.93      2.16 o 
   1   8   2       22.08       34.52      1.54 o 
   2   8   2     2434.88     2423.37     21.59 o 
   3   8   2       62.13       65.84      2.53 o 
   4   8   2      248.10      252.68      6.86 o 
   5   8   2       11.51        8.35      2.77 o 
   6   8   2       47.46       45.92      4.83 o 
  -6   9   2        0.38       -0.84      2.76 o 
  -5   9   2      179.10      178.28      4.49 o 
  -4   9   2       14.36       14.84      1.81 o 
  -3   9   2      438.07      433.43      8.25 o 
  -2   9   2        2.58        4.37      1.37 o 
  -1   9   2      746.67      764.92      7.39 o 
   0   9   2      100.30       93.16      2.44 o 
   1   9   2     1372.34     1572.99     14.72 o 
   2   9   2      955.94      960.42     10.58 o 
   3   9   2        4.18        4.48      1.40 o 
   4   9   2        8.82        9.56      2.02 o 
   5   9   2      178.00      178.23      6.72 o 
  -5  10   2        1.14        3.21      1.66 o 
  -4  10   2       45.38       42.90      2.55 o 
  -3  10   2      803.74      797.16     13.95 o 
  -2  10   2      691.62      732.88     12.67 o 
  -1  10   2       21.83       30.23      1.62 o 
   0  10   2      272.40      282.30      6.35 o 
   1  10   2      203.69      218.80      4.63 o 
   2  10   2      256.23      247.72      6.28 o 
   3  10   2      470.22      441.50     10.03 o 
   4  10   2      572.98      567.60      9.29 o 
   5  10   2        1.92        2.88      2.16 o 
  -5  11   2      167.36      168.55      5.34 o 
  -4  11   2        0.82       -0.74      1.49 o 
  -3  11   2      266.71      250.98      5.01 o 
  -2  11   2      282.22      278.92      7.39 o 
  -1  11   2      414.99      397.61     10.39 o 
   0  11   2      225.96      235.21      4.21 o 
   1  11   2      709.08      761.03      8.51 o 
   2  11   2      177.14      175.00      4.08 o 
   3  11   2      607.15      580.04     13.95 o 
   4  11   2        3.37        2.65      1.82 o 
   5  11   2      191.86      174.00      6.14 o 
  -5  12   2        0.89       -0.09      2.43 o 
  -4  12   2      245.75      242.25      5.34 o 
  -3  12   2        5.09        7.80      1.73 o 
  -2  12   2      559.49      583.10     15.44 o 
  -1  12   2       33.23       30.38      2.09 o 
   0  12   2      681.73      688.36     13.60 o 
   1  12   2      136.99      133.81      3.16 o 
   2  12   2      494.40      513.92      7.58 o 
   3  12   2       19.23       19.39      2.08 o 
   4  12   2      151.85      151.71      5.70 o 
   5  12   2        7.08        9.29      2.78 o 
  -5  13   2       72.82       79.60      4.83 o 
  -4  13   2       97.28       90.33      3.68 o 
  -3  13   2      187.60      196.30      4.71 o 
  -2  13   2       11.89       11.26      1.89 o 
  -1  13   2       62.54       74.12      3.36 o 
   0  13   2       89.09       89.78      3.04 o 
   1  13   2      877.31      898.97     11.06 o 
   2  13   2      116.98      114.86      3.68 o 
   3  13   2       54.93       54.11      2.99 o 
   4  13   2        0.82        3.05      2.02 o 
  -4  14   2       34.87       41.46      3.25 o 
  -3  14   2        3.85        4.88      1.82 o 
  -2  14   2      450.63      435.88      9.18 o 
  -1  14   2      140.50      128.51      4.29 o 
   0  14   2      223.91      223.91      5.45 o 
   1  14   2        2.32       -1.72      2.08 o 
   2  14   2       89.42       98.23      3.59 o 
   3  14   2       30.63       27.50      2.76 o 
   4  14   2      125.86      120.73      5.43 o 
  -4  15   2        0.22       -0.36      2.08 o 
  -3  15   2      112.92      117.77      4.83 o 
  -2  15   2        0.20        1.80      3.08 o 
  -1  15   2      141.25      148.33      4.76 o 
   0  15   2       10.09        4.45      2.47 o 
   1  15   2      503.93      560.92      9.47 o 
   2  15   2        0.05        1.50      2.62 o 
   3  15   2       10.61        3.85      2.18 o 
  -3  16   2       23.22       19.90      2.74 o 
  -2  16   2      151.71      159.41      5.30 o 
  -1  16   2        3.52        3.69      1.99 o 
   0  16   2      123.57      124.08      5.42 o 
   1  16   2        3.79        8.47      3.48 o 
   2  16   2      240.13      243.30      7.92 o 
   3  16   2       14.00       18.29      2.66 o 
  -2  17   2        0.14       -2.01      2.01 o 
  -1  17   2       55.02       56.13      4.92 o 
   0  17   2        1.25        7.13      2.73 o 
   1  17   2      187.84      176.16      6.92 o 
   2  17   2       14.08       20.17      3.42 o 
  -1  18   2        2.23       -0.37      2.42 o 
   0  18   2       91.50       88.60      5.17 o 
   1  18   2       12.48       19.15      3.39 o 
  -5   0   3      579.21      609.04      9.81 o 
  -3   0   3      612.84      598.35     10.85 o 
  -1   0   3    86563.78    78778.06   1652.39 o 
   1   0   3      821.51      779.77     11.17 o 
   3   0   3     2147.03     2183.63     25.38 o 
   5   0   3     1164.32     1162.81     18.86 o 
  -6   1   3        4.57        2.18      1.86 o 
  -5   1   3       41.89       50.36      2.23 o 
  -4   1   3      625.62      572.83      6.18 o 
  -3   1   3       12.57       11.76      0.99 o 
  -2   1   3      706.86      636.39      5.99 o 
  -1   1   3       13.18       11.22      0.94 o 
   0   1   3      645.99      658.05      5.62 o 
   1   1   3       12.45       13.72      0.78 o 
   2   1   3     4503.21     4880.31     40.50 o 
   3   1   3      282.73      277.33      3.44 o 
   4   1   3       56.66       58.73      2.38 o 
   5   1   3      139.06      127.90      3.59 o 
   6   1   3      153.03      139.10      4.61 o 
  -6   2   3       34.80       35.01      2.65 o 
  -5   2   3      360.74      353.12      5.32 o 
  -4   2   3       33.28       37.13      1.63 o 
  -3   2   3      786.35      759.36      7.17 o 
  -2   2   3        7.77       11.44      0.74 o 
  -1   2   3      149.37      118.84      2.19 o 
   0   2   3      123.09      110.42      1.70 o 
   1   2   3     2785.43     2873.91     22.51 o 
   2   2   3      504.89      537.63      5.64 o 
   3   2   3     1886.58     1917.94     16.00 o 
   4   2   3      310.00      305.99      5.06 o 
   5   2   3      151.58      148.04      3.83 o 
   6   2   3        0.70        1.28      2.08 o 
  -6   3   3       35.18       44.96      2.62 o 
  -5   3   3       35.98       35.32      2.20 o 
  -4   3   3      228.24      212.11      3.72 o 
  -3   3   3      268.36      250.56      3.26 o 
  -2   3   3      267.32      266.96      3.02 o 
  -1   3   3       63.70       57.37      1.25 o 
   0   3   3       14.89       14.93      0.81 o 
   1   3   3      109.97      121.18      1.85 o 
   2   3   3      645.21      663.23      6.19 o 
   3   3   3      208.29      217.24      3.64 o 
   4   3   3      142.94      149.92      3.48 o 
   5   3   3        2.60        2.25      1.60 o 
   6   3   3      162.65      164.22      5.67 o 
  -6   4   3        4.49        3.63      2.07 o 
  -5   4   3      251.09      273.06      7.15 o 
  -4   4   3       34.40       33.92      1.96 o 
  -3   4   3       38.34       33.19      1.26 o 
  -2   4   3      149.69      163.86      2.62 o 
  -1   4   3     5023.92     5250.43     43.24 o 
   0   4   3      164.64      191.00      2.41 o 
   1   4   3      190.86      257.91      2.98 o 
   2   4   3      596.48      699.55      6.58 o 
   3   4   3      423.74      436.61      5.59 o 
   4   4   3       85.62       76.74      2.62 o 
   5   4   3     1253.56     1156.16     16.85 o 
   6   4   3       13.34       15.15      2.69 o 
  -6   5   3       58.63       73.25      4.15 o 
  -5   5   3        0.75        0.78      1.41 o 
  -4   5   3      739.69      717.81      8.78 o 
  -3   5   3      152.02      145.00      2.87 o 
  -2   5   3      943.43      898.31      8.80 o 
  -1   5   3      139.59      132.44      2.01 o 
   0   5   3      614.98      503.21      4.88 o 
   1   5   3     1035.57     1072.62      9.28 o 
   2   5   3     3678.40     3902.61     30.83 o 
   3   5   3        1.70        1.21      0.89 o 
   4   5   3      298.09      311.01      5.72 o 
   5   5   3        0.49        1.70      1.80 o 
   6   5   3      199.75      201.52     10.43 o 
  -6   6   3        1.79       -1.62      2.40 o 
  -5   6   3      218.88      216.99      4.64 o 
  -4   6   3       55.60       58.89      2.49 o 
  -3   6   3      675.06      662.59     10.49 o 
  -2   6   3      344.73      341.68      4.39 o 
  -1   6   3      966.46     1056.45      9.20 o 
   0   6   3      763.83      870.06      7.77 o 
   1   6   3     2970.91     3154.78     25.11 o 
   2   6   3      119.82      117.43      2.31 o 
   3   6   3      998.47      993.14      9.35 o 
   4   6   3       36.62       40.49      2.87 o 
   5   6   3      111.53      106.04      6.60 o 
   6   6   3        7.26        4.98      2.66 o 
  -6   7   3        3.33        3.90      3.36 o 
  -5   7   3       20.46       24.62      2.16 o 
  -4   7   3      223.14      201.11      5.40 o 
  -3   7   3       72.53       61.75      2.54 o 
  -2   7   3      575.68      532.02      8.97 o 
  -1   7   3        6.28        6.38      0.87 o 
   0   7   3      545.07      523.91      6.32 o 
   1   7   3      194.12      209.95      2.95 o 
   2   7   3     1355.00     1356.53     12.93 o 
   3   7   3      144.04      141.57      3.05 o 
   4   7   3       11.23       13.57      2.23 o 
   5   7   3        7.10        5.24      2.06 o 
   6   7   3       67.57       56.89      4.12 o 
  -6   8   3        6.05        6.31      2.52 o 
  -5   8   3      136.60      137.38      4.50 o 
  -4   8   3       10.10        7.19      1.54 o 
  -3   8   3      799.91      827.03      9.94 o 
  -2   8   3       47.71       52.28      1.88 o 
  -1   8   3     5139.45     5591.06     61.18 o 
   0   8   3       73.10       70.40      1.79 o 
   1   8   3     2096.48     2278.35     20.44 o 
   2   8   3        0.39       -1.07      1.07 o 
   3   8   3      283.22      272.07      4.86 o 
   4   8   3        6.96        4.52      2.02 o 
   5   8   3      417.70      393.60      8.73 o 
   6   8   3        1.45       -2.68      3.18 o 
  -6   9   3       50.18       55.28      4.22 o 
  -5   9   3        2.80        6.45      1.97 o 
  -4   9   3       75.07       78.11      3.43 o 
  -3   9   3       17.11       15.61      1.81 o 
  -2   9   3      869.13      864.28     14.10 o 
  -1   9   3        0.06        0.78      0.92 o 
   0   9   3     1072.14     1080.65     11.13 o 
   1   9   3        9.77       11.55      1.36 o 
   2   9   3      636.20      622.57      7.28 o 
   3   9   3        7.82        7.22      1.47 o 
   4   9   3      388.29      405.31      8.51 o 
   5   9   3        9.76        8.57      2.39 o 
  -5  10   3      195.94      195.30      5.53 o 
  -4  10   3       38.13       39.13      3.46 o 
  -3  10   3      625.99      615.88      9.70 o 
  -2  10   3        1.23        4.05      1.48 o 
  -1  10   3       58.92       56.36      2.21 o 
   0  10   3        2.65        4.19      1.09 o 
   1  10   3     1914.83     2054.73     20.54 o 
   2  10   3      271.56      307.53      4.74 o 
   3  10   3      756.28      759.96     19.47 o 
   4  10   3       31.72       35.83      2.77 o 
   5  10   3      116.00      119.55      5.28 o 
  -5  11   3       24.15       24.87      2.78 o 
  -4  11   3      127.87      139.88      4.78 o 
  -3  11   3        5.47        5.39      1.60 o 
  -2  11   3      110.15      109.35      3.30 o 
  -1  11   3       11.49        8.52      1.85 o 
   0  11   3       42.48       45.19      2.30 o 
   1  11   3        7.10        5.12      1.64 o 
   2  11   3      271.61      289.85      5.32 o 
   3  11   3      112.85      106.06      6.17 o 
   4  11   3      125.90      135.99      4.63 o 
   5  11   3        0.34        1.72      2.30 o 
  -5  12   3       41.90       43.53      3.42 o 
  -4  12   3       12.72        8.17      2.15 o 
  -3  12   3        3.01        4.18      1.64 o 
  -2  12   3       21.21       23.31      2.07 o 
  -1  12   3      507.92      535.29     10.79 o 
   0  12   3      128.69      123.30      3.37 o 
   1  12   3       59.42       53.87      2.27 o 
   2  12   3        0.38        0.56      1.48 o 
   3  12   3       69.51       62.62      3.25 o 
   4  12   3        0.01       -1.56      1.92 o 
   5  12   3      145.45      133.92      5.80 o 
  -4  13   3      102.74       94.50      4.25 o 
  -3  13   3       15.11       14.10      2.04 o 
  -2  13   3      363.18      369.76      7.67 o 
  -1  13   3       16.73       12.17      2.01 o 
   0  13   3      451.44      467.32      7.79 o 
   1  13   3       63.33       60.34      2.75 o 
   2  13   3      315.13      286.55      5.57 o 
   3  13   3        5.47        4.53      1.77 o 
   4  13   3      256.16      256.39      6.44 o 
  -4  14   3       35.19       40.31      3.31 o 
  -3  14   3      254.02      254.78      6.16 o 
  -2  14   3       28.08       24.63      2.62 o 
  -1  14   3       85.28      105.13      4.04 o 
   0  14   3       53.12       55.80      3.17 o 
   1  14   3      717.81      728.95     10.93 o 
   2  14   3       45.33       52.77      2.91 o 
   3  14   3      205.77      192.31      5.47 o 
   4  14   3        0.39       -0.17      2.28 o 
  -4  15   3       40.18       40.52      3.45 o 
  -3  15   3        1.46        0.62      3.10 o 
  -2  15   3      467.77      438.34     12.97 o 
  -1  15   3        0.57        0.35      1.79 o 
   0  15   3      587.40      534.44     11.73 o 
   1  15   3        0.40       -0.63      1.79 o 
   2  15   3      116.28      109.92      4.36 o 
   3  15   3        0.31        2.14      2.02 o 
  -3  16   3       83.05       78.28      4.88 o 
  -2  16   3       12.06       15.23      2.54 o 
  -1  16   3      202.39      207.56      5.70 o 
   0  16   3       21.96       33.07      4.69 o 
   1  16   3      195.74      201.51      6.57 o 
   2  16   3       39.14       48.70      3.47 o 
   3  16   3       71.37       72.23      4.61 o 
  -2  17   3       49.84       42.31      3.43 o 
  -1  17   3        0.01        0.89      2.00 o 
   0  17   3       79.16       77.56      4.76 o 
   1  17   3       22.83       23.18      3.35 o 
   2  17   3       66.48       67.18      3.97 o 
  -1  18   3       50.39       53.83      4.42 o 
   0  18   3        0.15       -0.29      2.45 o 
   1  18   3       97.68      103.03      5.55 o 
  -6   0   4        4.33        6.08      4.19 o 
  -4   0   4      613.06      572.45     14.05 o 
  -2   0   4      471.29      417.58      6.79 o 
   0   0   4      536.83      573.53      7.28 o 
   2   0   4     2116.83     2217.52     34.78 o 
   4   0   4      233.59      224.61      6.18 o 
   6   0   4      103.76      104.62      5.48 o 
  -6   1   4        2.01        1.90      2.20 o 
  -5   1   4      262.40      272.73      4.99 o 
  -4   1   4        0.25        1.40      1.09 o 
  -3   1   4      728.00      746.84      7.58 o 
  -2   1   4       15.13       19.49      0.90 o 
  -1   1   4     7968.18     7995.32     65.28 o 
   0   1   4     4017.96     4298.36     33.19 o 
   1   1   4     2152.47     2285.72     19.51 o 
   2   1   4        1.02        3.44      0.93 o 
   3   1   4     1656.71     1716.90     17.20 o 
   4   1   4      127.36      127.19      3.32 o 
   5   1   4      393.91      382.57      6.36 o 
   6   1   4       21.95       21.96      2.57 o 
  -6   2   4       60.75       57.23      3.20 o 
  -5   2   4       13.86       12.58      1.55 o 
  -4   2   4      372.17      380.00      4.74 o 
  -3   2   4      237.02      228.18      3.15 o 
  -2   2   4      880.90      801.61      7.18 o 
  -1   2   4      533.88      543.41      6.27 o 
   0   2   4     2332.43     2390.35     19.28 o 
   1   2   4     2138.22     2376.91     18.93 o 
   2   2   4      690.88      603.60      6.30 o 
   3   2   4      208.60      239.81      3.62 o 
   4   2   4      189.68      195.89      4.10 o 
   5   2   4       13.38       15.70      2.03 o 
   6   2   4      152.83      151.23      5.55 o 
  -6   3   4       14.04       20.06      2.32 o 
  -5   3   4      116.43      118.52      3.11 o 
  -4   3   4      111.72      121.63      2.92 o 
  -3   3   4      459.29      445.14      4.86 o 
  -2   3   4       66.83       59.25      1.39 o 
  -1   3   4     2371.99     2353.79     18.75 o 
   0   3   4       56.41       56.72      1.32 o 
   1   3   4      949.27      848.31      7.49 o 
   2   3   4       94.89       91.69      1.85 o 
   3   3   4     1418.98     1458.53     14.74 o 
   4   3   4        2.66        3.97      1.33 o 
   5   3   4      792.23      797.12     10.31 o 
   6   3   4       23.86       26.36      3.14 o 
  -6   4   4       25.79       30.40      2.70 o 
  -5   4   4        1.68        1.17      1.46 o 
  -4   4   4      599.19      562.04      6.84 o 
  -3   4   4        2.44        1.49      0.81 o 
  -2   4   4        5.66        3.36      0.69 o 
  -1   4   4      220.39      195.48      2.53 o 
   0   4   4      593.18      524.07      5.05 o 
   1   4   4      138.48      167.40      2.41 o 
   2   4   4     4603.83     4889.92     38.26 o 
   3   4   4      442.26      424.47      5.34 o 
   4   4   4      476.08      465.44      6.71 o 
   5   4   4        6.74        9.94      2.87 o 
   6   4   4      181.57      174.68      6.18 o 
  -6   5   4        8.73        7.96      2.11 o 
  -5   5   4      201.27      186.84      4.76 o 
  -4   5   4        0.03        1.40      1.21 o 
  -3   5   4      176.90      163.43      3.11 o 
  -2   5   4      117.87      124.56      2.45 o 
  -1   5   4     1717.35     1765.07     14.55 o 
   0   5   4      304.61      316.99      3.58 o 
   1   5   4      288.37      241.64      3.11 o 
   2   5   4      771.37      803.51      7.60 o 
   3   5   4     1277.84     1313.52     15.68 o 
   4   5   4       33.73       39.39      2.49 o 
   5   5   4      180.33      182.31      5.63 o 
   6   5   4        0.44        4.93      2.32 o 
  -6   6   4       31.90       31.82      2.86 o 
  -5   6   4       23.16       24.72      2.45 o 
  -4   6   4      171.81      175.77      5.50 o 
  -3   6   4       12.23       11.52      1.35 o 
  -2   6   4     1377.45     1358.27     12.79 o 
  -1   6   4      501.42      556.27      5.54 o 
   0   6   4     2773.41     2906.54     23.26 o 
   1   6   4       96.41       82.55      1.91 o 
   2   6   4      168.19      153.13      2.67 o 
   3   6   4       55.87       52.14      2.10 o 
   4   6   4      169.52      195.80      5.42 o 
   5   6   4        5.04        6.49      2.16 o 
   6   6   4      203.97      192.22      9.98 o 
  -6   7   4        0.18        2.08      1.93 o 
  -5   7   4      212.42      231.10      5.52 o 
  -4   7   4        0.67        3.45      1.67 o 
  -3   7   4      495.32      480.85      6.05 o 
  -2   7   4        0.15       -0.24      1.02 o 
  -1   7   4     3393.02     3624.75     28.83 o 
   0   7   4        1.06        0.63      0.91 o 
   1   7   4     1113.18     1164.03     11.21 o 
   2   7   4       42.18       43.10      1.88 o 
   3   7   4      938.77      966.00     11.08 o 
   4   7   4        3.93        4.75      1.93 o 
   5   7   4      173.98      158.73      5.46 o 
   6   7   4       28.11       26.60      3.73 o 
  -6   8   4       29.98       35.54      3.01 o 
  -5   8   4        1.53        0.64      1.74 o 
  -4   8   4      405.62      394.50      6.34 o 
  -3   8   4        0.18        3.16      1.40 o 
  -2   8   4      116.31       96.64      3.05 o 
  -1   8   4        0.29        0.24      0.92 o 
   0   8   4      588.73      526.01      7.20 o 
   1   8   4      203.83      205.34      3.60 o 
   2   8   4      390.70      342.32      6.84 o 
   3   8   4       23.43       21.98      1.83 o 
   4   8   4       39.89       45.81      3.69 o 
   5   8   4        9.03        6.99      2.44 o 
  -6   9   4        0.75        2.81      2.11 o 
  -5   9   4       14.27       13.79      2.97 o 
  -4   9   4      100.17      103.40      4.13 o 
  -3   9   4      620.88      638.17      8.43 o 
  -2   9   4        5.54        3.69      1.44 o 
  -1   9   4      939.52      896.60     19.03 o 
   0   9   4        5.19        5.36      1.11 o 
   1   9   4      572.38      608.04      7.08 o 
   2   9   4        1.43        3.07      1.30 o 
   3   9   4      558.11      484.01     16.84 o 
   4   9   4       33.50       24.71      2.82 o 
   5   9   4      153.50      134.64      5.55 o 
  -5  10   4       34.80       28.31      2.79 o 
  -4  10   4       86.29       86.38      3.75 o 
  -3  10   4       43.54       45.67      2.48 o 
  -2  10   4      129.32      134.70      3.81 o 
  -1  10   4       71.95       76.52      3.04 o 
   0  10   4      611.10      649.32     12.12 o 
   1  10   4     1357.34     1341.54     13.58 o 
   2  10   4       64.56       65.38      2.55 o 
   3  10   4        0.06        0.62      1.60 o 
   4  10   4      198.82      201.70      6.06 o 
   5  10   4        6.18        1.26      2.23 o 
  -5  11   4      113.78      122.04      6.68 o 
  -4  11   4       39.03       33.59      2.82 o 
  -3  11   4      100.31      100.43      3.35 o 
  -2  11   4       58.10       53.81      2.56 o 
  -1  11   4      273.40      282.75      5.02 o 
   0  11   4       87.94       88.06      2.97 o 
   1  11   4      412.02      394.84      5.56 o 
   2  11   4       29.45       33.04      2.24 o 
   3  11   4      635.71      635.83      9.91 o 
   4  11   4       27.41       25.52      3.24 o 
   5  11   4      145.35      138.35      6.32 o 
  -5  12   4        8.09        8.78      2.45 o 
  -4  12   4      104.69       96.05      4.16 o 
  -3  12   4       36.08       35.07      4.08 o 
  -2  12   4      322.59      319.16      6.50 o 
  -1  12   4       11.98        9.84      1.71 o 
   0  12   4      419.47      454.39      8.98 o 
   1  12   4      163.27      168.38      3.60 o 
   2  12   4      857.18      877.44     11.05 o 
   3  12   4        3.63        1.46      1.74 o 
   4  12   4      259.65      269.54      7.89 o 
  -4  13   4        2.43        4.18      2.14 o 
  -3  13   4      213.26      230.00      6.57 o 
  -2  13   4       69.56       64.13      4.02 o 
  -1  13   4       62.33       65.75      3.27 o 
   0  13   4       15.36       14.01      2.18 o 
   1  13   4      272.86      285.90      7.71 o 
   2  13   4      338.23      338.54      6.86 o 
   3  13   4      195.72      192.70      5.35 o 
   4  13   4       11.66       11.77      2.74 o 
  -4  14   4       46.19       46.74      3.53 o 
  -3  14   4        5.00        3.08      3.23 o 
  -2  14   4      206.71      205.14      5.47 o 
  -1  14   4      103.27       90.63      3.83 o 
   0  14   4      535.52      494.69      8.74 o 
   1  14   4        0.62       -0.57      1.78 o 
   2  14   4      101.64      105.75      3.73 o 
   3  14   4        0.05       -0.53      1.85 o 
   4  14   4      128.03      121.48      5.59 o 
  -4  15   4        0.21       -0.16      6.33 o 
  -3  15   4      196.41      195.51      6.50 o 
  -2  15   4        2.34       -0.51      2.20 o 
  -1  15   4      136.29      136.01      7.12 o 
   0  15   4       11.42       13.19      2.26 o 
   1  15   4      184.34      193.92     10.50 o 
   2  15   4        0.08        1.95      1.91 o 
   3  15   4       20.54       20.92      2.74 o 
  -3  16   4        2.67        2.52      2.63 o 
  -2  16   4       93.78       85.82      4.80 o 
  -1  16   4        6.54        6.30      2.20 o 
   0  16   4      176.82      173.05      9.85 o 
   1  16   4       16.48       13.80      2.84 o 
   2  16   4       86.46       70.88      3.92 o 
  -2  17   4        4.84        9.39      2.91 o 
  -1  17   4       58.18       57.81      3.71 o 
   0  17   4        4.86        1.58      2.53 o 
   1  17   4      125.93      139.02      6.00 o 
   2  17   4        0.39       -0.83      2.01 o 
  -1  18   4        1.46       -1.07      6.17 o 
   0  18   4       57.56       55.04      5.07 o 
  -5   0   5      101.26       88.05      4.31 o 
  -3   0   5      103.41       96.43      3.38 o 
  -1   0   5     1319.86     1272.91     15.02 o 
   1   0   5     2797.88     2776.22     31.16 o 
   3   0   5       80.18       90.08      4.08 o 
   5   0   5      349.02      356.94      8.91 o 
  -6   1   5       84.16       89.45      4.32 o 
  -5   1   5        0.20       -1.06      1.36 o 
  -4   1   5      445.23      437.12      5.25 o 
  -3   1   5      312.07      300.45      3.78 o 
  -2   1   5      950.60      943.48      8.35 o 
  -1   1   5      157.87      158.40      2.42 o 
   0   1   5     1771.98     1687.15     13.74 o 
   1   1   5      109.54      129.34      2.20 o 
   2   1   5      509.34      469.67      5.99 o 
   3   1   5       20.19       14.07      1.56 o 
   4   1   5      139.24      153.60      3.76 o 
   5   1   5       25.17       29.37      2.29 o 
   6   1   5       29.47       31.82      2.93 o 
  -6   2   5       10.80       10.52      2.38 o 
  -5   2   5       93.19      103.52      5.08 o 
  -4   2   5       64.63       56.70      2.18 o 
  -3   2   5      756.65      695.92      6.85 o 
  -2   2   5      233.68      208.08      2.89 o 
  -1   2   5     1676.05     1578.37     14.00 o 
   0   2   5      883.87      856.94      8.11 o 
   1   2   5      768.05      691.19      7.48 o 
   2   2   5      365.54      360.32      4.44 o 
   3   2   5     2141.27     2084.02     65.09 o 
   4   2   5        2.60        3.54      1.43 o 
   5   2   5      410.19      404.35      7.31 o 
   6   2   5       38.38       49.03      3.89 o 
  -6   3   5       45.02       55.55      4.11 o 
  -5   3   5        7.18       13.16      1.81 o 
  -4   3   5      365.85      344.96      5.32 o 
  -3   3   5      210.45      205.68      3.05 o 
  -2   3   5      719.58      740.47      7.29 o 
  -1   3   5      174.95      166.08      2.71 o 
   0   3   5     2465.31     2448.78     21.00 o 
   1   3   5      141.20      188.94      2.60 o 
   2   3   5      754.52      762.20      7.84 o 
   3   3   5      141.15      119.18      3.15 o 
   4   3   5     1184.19     1117.98     12.78 o 
   5   3   5        0.09        0.41      1.42 o 
   6   3   5      120.21      107.74      5.49 o 
  -6   4   5       10.71       13.92      2.53 o 
  -5   4   5      179.57      178.66      4.25 o 
  -4   4   5       47.54       48.17      2.06 o 
  -3   4   5      368.52      359.46      4.28 o 
  -2   4   5       77.59       71.56      2.96 o 
  -1   4   5      379.08      330.77      3.89 o 
   0   4   5        0.71        2.62      0.75 o 
   1   4   5     3556.43     3719.21     29.38 o 
   2   4   5       14.82       18.59      1.12 o 
   3   4   5      301.88      311.44      5.02 o 
   4   4   5        7.29        9.67      1.58 o 
   5   4   5      103.10       97.48      4.63 o 
   6   4   5        7.10        6.87      2.50 o 
  -6   5   5       59.10       63.41      3.54 o 
  -5   5   5       14.12       10.47      1.96 o 
  -4   5   5      137.54      128.02      3.71 o 
  -3   5   5        2.20        1.61      1.28 o 
  -2   5   5      508.93      471.79      4.97 o 
  -1   5   5      398.66      413.48      4.45 o 
   0   5   5      861.40      857.13      7.83 o 
   1   5   5      229.73      217.21      3.04 o 
   2   5   5     1253.23     1271.07     16.59 o 
   3   5   5       72.24       69.29      2.46 o 
   4   5   5      342.08      335.94      6.33 o 
   5   5   5       12.95       11.97      2.33 o 
   6   5   5      173.89      168.90      8.54 o 
  -6   6   5        1.52        3.48      2.07 o 
  -5   6   5       67.65       73.07      4.04 o 
  -4   6   5       25.07       29.00      2.07 o 
  -3   6   5      612.61      582.44      6.85 o 
  -2   6   5      134.35      134.73      2.36 o 
  -1   6   5     1545.90     1477.92     12.65 o 
   0   6   5       18.01       15.38      1.09 o 
   1   6   5       52.34       39.18      1.51 o 
   2   6   5      363.32      372.36      4.55 o 
   3   6   5     1053.84     1071.11     13.31 o 
   4   6   5       45.66       43.65      2.70 o 
   5   6   5      251.37      233.80      6.56 o 
  -6   7   5       59.86       61.28      3.69 o 
  -5   7   5        5.26        4.51      1.85 o 
  -4   7   5      222.58      231.42      5.25 o 
  -3   7   5        8.57       12.45      1.45 o 
  -2   7   5      983.34      974.53     12.33 o 
  -1   7   5        1.16        1.29      0.96 o 
   0   7   5      850.25      790.86      7.60 o 
   1   7   5        0.16        2.60      1.04 o 
   2   7   5      918.35      952.41      9.12 o 
   3   7   5        4.99        5.54      1.46 o 
   4   7   5       57.29       72.23      3.87 o 
   5   7   5        6.84        5.85      2.18 o 
  -6   8   5        0.17        2.66      2.20 o 
  -5   8   5       31.72       34.13      2.84 o 
  -4   8   5        1.61        1.40      1.60 o 
  -3   8   5      300.65      298.56      5.84 o 
  -2   8   5        0.46        0.04      1.13 o 
  -1   8   5      265.70      249.21      3.54 o 
   0   8   5        0.07        0.66      0.99 o 
   1   8   5     1700.80     1658.05     31.10 o 
   2   8   5       86.37       82.69      2.51 o 
   3   8   5      299.33      297.35      5.22 o 
   4   8   5       19.67       28.78      3.58 o 
   5   8   5       64.90       65.74      4.22 o 
  -5   9   5        4.64        4.97      1.99 o 
  -4   9   5      174.16      164.63      5.19 o 
  -3   9   5       13.12       14.09      2.03 o 
  -2   9   5      208.24      196.24      3.93 o 
  -1   9   5        1.91        2.01      1.07 o 
   0   9   5      753.38      783.27     12.85 o 
   1   9   5      924.54      915.04      9.82 o 
   2   9   5        3.02        3.37      1.30 o 
   3   9   5       25.89       21.37      2.25 o 
   4   9   5      234.78      232.94      6.49 o 
   5   9   5        6.26        9.15      2.61 o 
  -5  10   5       17.24       15.36      2.45 o 
  -4  10   5      226.30      221.70      5.53 o 
  -3  10   5      218.78      223.11      5.27 o 
  -2  10   5        3.71        3.62      1.43 o 
  -1  10   5      209.99      207.58      3.79 o 
   0  10   5      113.13      121.12      3.98 o 
   1  10   5      254.00      221.14      6.19 o 
   2  10   5      568.33      552.39      7.02 o 
   3  10   5      875.01      822.83     11.69 o 
   4  10   5        0.03       -1.89      1.89 o 
   5  10   5      104.68       93.14      5.03 o 
  -5  11   5        2.79        0.84      2.12 o 
  -4  11   5       87.28       82.19      3.88 o 
  -3  11   5      128.92      133.51      5.83 o 
  -2  11   5      222.46      213.87      4.48 o 
  -1  11   5      113.11      110.31      3.27 o 
   0  11   5      594.73      602.82      7.28 o 
   1  11   5      135.52      119.10      3.06 o 
   2  11   5      662.92      636.07      7.90 o 
   3  11   5        4.14        3.67      1.85 o 
   4  11   5      262.08      236.46      6.81 o 
  -5  12   5       65.82       68.17      4.05 o 
  -4  12   5        0.30        0.12      1.92 o 
  -3  12   5      220.04      233.32      6.49 o 
  -2  12   5       16.69       15.28      2.11 o 
  -1  12   5      373.60      347.51      8.60 o 
   0  12   5       71.87       71.95      2.51 o 
   1  12   5      372.71      385.24      6.71 o 
   2  12   5       21.71       24.31      2.21 o 
   3  12   5      199.20      193.02      5.25 o 
   4  12   5        5.81        7.55      3.47 o 
  -4  13   5       61.30       57.70      4.22 o 
  -3  13   5        5.76        5.20      1.98 o 
  -2  13   5       36.50       37.13      3.10 o 
  -1  13   5       42.44       42.56      4.44 o 
   0  13   5      667.22      663.24     22.19 o 
   1  13   5       91.59       87.03      2.91 o 
   2  13   5       73.16       77.91      3.23 o 
   3  13   5        1.47       -0.91      1.77 o 
   4  13   5      179.85      202.08      6.70 o 
  -4  14   5        0.58        2.77      2.67 o 
  -3  14   5      179.06      170.43      5.16 o 
  -2  14   5       22.98       13.76      2.68 o 
  -1  14   5      114.79      117.75      6.27 o 
   0  14   5        1.85        0.80      1.80 o 
   1  14   5       70.65       80.87      3.63 o 
   2  14   5       46.97       38.59      2.68 o 
   3  14   5      136.45      144.84      5.18 o 
  -3  15   5        0.32        2.34      2.46 o 
  -2  15   5       82.30       80.81      4.58 o 
  -1  15   5       13.04       11.93      2.58 o 
   0  15   5      317.35      349.15     11.22 o 
   1  15   5        0.05       -0.45      2.14 o 
   2  15   5        4.37        6.00      2.11 o 
   3  15   5        1.69        2.87      2.17 o 
  -3  16   5       76.61       83.86      5.05 o 
  -2  16   5        0.36        1.59      2.56 o 
  -1  16   5       76.24       73.18      4.50 o 
   0  16   5        0.10       -0.07      2.39 o 
   1  16   5      188.90      184.77      6.44 o 
   2  16   5        8.26       10.68      3.35 o 
  -2  17   5       29.35       29.94      3.60 o 
  -1  17   5        1.26        8.11      2.72 o 
   0  17   5      136.58      124.96      5.66 o 
   1  17   5       19.79       26.79      3.45 o 
  -6   0   6      134.14      134.89     12.46 o 
  -4   0   6      239.12      250.92      5.42 o 
  -2   0   6    11873.34    11711.45    126.58 o 
   0   0   6      591.21      527.84      7.29 o 
   2   0   6     1727.59     1788.81     25.12 o 
   4   0   6     1801.54     1951.03     28.75 o 
   6   0   6        8.93        4.60      2.87 o 
  -6   1   6        5.73        3.40      2.31 o 
  -5   1   6       97.76       96.56      3.60 o 
  -4   1   6        2.31        0.82      1.22 o 
  -3   1   6      234.31      204.94      3.09 o 
  -2   1   6        0.43        1.94      1.87 o 
  -1   1   6      395.00      377.40      4.44 o 
   0   1   6      172.94      172.83      2.43 o 
   1   1   6     3134.29     3134.48     26.71 o 
   2   1   6       86.64       88.81      2.60 o 
   3   1   6      158.10      154.29      3.65 o 
   4   1   6      169.84      160.94      4.02 o 
   5   1   6      223.85      226.01      5.45 o 
   6   1   6        1.83        0.38      2.13 o 
  -6   2   6       66.90       63.18      4.53 o 
  -5   2   6        0.33        0.81      1.57 o 
  -4   2   6      240.26      218.24      4.33 o 
  -3   2   6        2.29        3.42      0.99 o 
  -2   2   6      182.27      179.02      3.19 o 
  -1   2   6        1.17        1.49      0.79 o 
   0   2   6     1973.60     1972.76     16.12 o 
   1   2   6      410.98      440.81      5.52 o 
   2   2   6     1267.24     1276.29     12.11 o 
   3   2   6      306.36      311.68      5.73 o 
   4   2   6      102.33      108.66      3.43 o 
   5   2   6        0.22        1.10      1.66 o 
   6   2   6       66.02       67.65      4.40 o 
  -6   3   6        4.51        5.84      2.41 o 
  -5   3   6       53.25       59.60      3.18 o 
  -4   3   6       56.73       56.48      2.48 o 
  -3   3   6      193.82      206.58      3.48 o 
  -2   3   6       22.87       28.23      1.48 o 
  -1   3   6       13.46       15.97      1.15 o 
   0   3   6       57.15       55.45      1.77 o 
   1   3   6      439.09      402.71      4.42 o 
   2   3   6      175.58      198.23      3.38 o 
   3   3   6      221.01      223.28      5.15 o 
   4   3   6        2.83        4.48      1.68 o 
   5   3   6      209.29      192.25      5.19 o 
   6   3   6       16.94       15.89      2.94 o 
  -6   4   6       60.87       79.78      7.02 o 
  -5   4   6        4.57        2.31      2.30 o 
  -4   4   6       68.41       71.22      2.71 o 
  -3   4   6       43.11       44.75      2.17 o 
  -2   4   6     1196.46     1114.67     10.83 o 
  -1   4   6       41.67       43.15      1.58 o 
   0   4   6       22.36       22.10      1.13 o 
   1   4   6      418.78      447.44      4.88 o 
   2   4   6      318.73      300.48      4.26 o 
   3   4   6      119.80      113.70      4.15 o 
   4   4   6     1885.11     1849.20     20.78 o 
   5   4   6       35.70       33.25      3.14 o 
  -6   5   6        1.37        5.76      2.35 o 
  -5   5   6      148.28      156.63      4.69 o 
  -4   5   6       13.15       13.10      1.87 o 
  -3   5   6      390.99      375.17      6.22 o 
  -2   5   6       58.85       58.35      2.44 o 
  -1   5   6      527.86      466.76      5.01 o 
   0   5   6      357.56      353.99      4.28 o 
   1   5   6     2405.97     2389.78     19.70 o 
   2   5   6        1.46        2.71      1.12 o 
   3   5   6      339.04      372.52      5.79 o 
   4   5   6        0.05        0.15      1.58 o 
   5   5   6      250.18      263.82      7.03 o 
  -6   6   6       52.10       49.64      4.98 o 
  -5   6   6       10.12        6.75      1.94 o 
  -4   6   6      160.24      150.87      3.80 o 
  -3   6   6       52.71       47.06      2.33 o 
  -2   6   6      497.45      503.28      7.39 o 
  -1   6   6      175.09      169.30      3.83 o 
   0   6   6     1399.63     1390.34     12.18 o 
   1   6   6        8.26       10.47      1.21 o 
   2   6   6      742.60      752.54      8.23 o 
   3   6   6       37.88       41.74      2.54 o 
   4   6   6      108.87      110.11      3.90 o 
   5   6   6        8.18       11.52      2.48 o 
  -6   7   6        1.65        2.95      2.32 o 
  -5   7   6       40.65       39.80      3.36 o 
  -4   7   6       21.75       21.26      2.30 o 
  -3   7   6      166.87      153.14      6.08 o 
  -2   7   6        5.39        3.93      1.53 o 
  -1   7   6      215.66      183.91      3.04 o 
   0   7   6      109.12       95.02      2.27 o 
   1   7   6      933.19      859.56      8.38 o 
   2   7   6      123.00      121.46      3.76 o 
   3   7   6       32.06       38.74      2.52 o 
   4   7   6       16.59       10.56      2.98 o 
   5   7   6      106.19       94.81      5.32 o 
  -6   8   6       37.45       37.01      3.56 o 
  -5   8   6        5.49        5.84      1.98 o 
  -4   8   6      220.50      238.65      5.54 o 
  -3   8   6        3.85        2.37      1.45 o 
  -2   8   6     1230.87     1150.62     23.39 o 
  -1   8   6       11.62       12.10      1.27 o 
   0   8   6     1246.22     1269.12     11.52 o 
   1   8   6       11.66       13.98      1.39 o 
   2   8   6      190.22      176.45      3.89 o 
   3   8   6        0.46        0.77      1.55 o 
   4   8   6      626.08      613.66     11.25 o 
   5   8   6        1.09        2.15      2.17 o 
  -5   9   6       14.79       13.08      2.35 o 
  -4   9   6        9.27        6.85      2.01 o 
  -3   9   6      299.89      290.01      7.45 o 
  -2   9   6        0.00        2.02      1.45 o 
  -1   9   6      447.52      448.23      5.34 o 
   0   9   6       44.95       44.75      1.82 o 
   1   9   6      487.04      452.33      9.21 o 
   2   9   6        1.54       -0.06      1.31 o 
   3   9   6      529.38      570.88     11.01 o 
   4   9   6        4.68        4.91      2.25 o 
   5   9   6      113.72      100.45      5.16 o 
  -5  10   6        6.74        4.23      2.10 o 
  -4  10   6      176.18      175.54      6.77 o 
  -3  10   6        8.13        7.50      1.94 o 
  -2  10   6       71.95       68.91      3.13 o 
  -1  10   6        3.89        2.38      1.29 o 
   0  10   6     1212.18     1230.74     11.52 o 
   1  10   6      238.52      243.26      4.23 o 
   2  10   6      553.95      588.77     11.80 o 
   3  10   6       28.52       29.87      3.05 o 
   4  10   6      120.64      123.01      5.22 o 
  -5  11   6       34.19       33.64      4.37 o 
  -4  11   6        6.11        7.81      2.13 o 
  -3  11   6       61.96       65.53      3.71 o 
  -2  11   6       10.96       13.38      2.06 o 
  -1  11   6       37.76       34.26      2.23 o 
   0  11   6        7.90        5.35      1.38 o 
   1  11   6      209.87      214.48      4.11 o 
   2  11   6      118.11      112.54      3.45 o 
   3  11   6      147.52      143.66      5.34 o 
   4  11   6        1.25        0.67      2.16 o 
  -4  12   6        2.07        4.19      2.12 o 
  -3  12   6        0.18       -1.68      1.83 o 
  -2  12   6      173.03      167.83      4.76 o 
  -1  12   6       44.09       43.56      3.25 o 
   0  12   6        9.95       10.40      1.75 o 
   1  12   6        5.65        5.30      1.48 o 
   2  12   6       58.02       51.74      3.06 o 
   3  12   6        0.34        2.91      2.16 o 
   4  12   6      234.24      220.09      6.89 o 
  -4  13   6        1.25        3.69      2.20 o 
  -3  13   6      155.18      160.22      5.65 o 
  -2  13   6       10.17       10.81      2.16 o 
  -1  13   6      249.20      248.27      6.49 o 
   0  13   6       43.93       43.07      2.85 o 
   1  13   6      213.99      193.01      4.10 o 
   2  13   6       12.21        8.94      2.08 o 
   3  13   6      247.13      254.72     10.03 o 
  -4  14   6       76.94       80.91      4.93 o 
  -3  14   6        6.61        4.35      2.16 o 
  -2  14   6       38.00       46.79      3.67 o 
  -1  14   6       17.86       16.48      2.72 o 
   0  14   6      487.65      477.91      8.43 o 
   1  14   6        6.64        9.42      2.06 o 
   2  14   6      160.28      154.18      4.91 o 
   3  14   6        1.09        5.85      2.50 o 
  -3  15   6      160.52      161.21      6.30 o 
  -2  15   6        0.71        2.47      2.42 o 
  -1  15   6      232.31      216.61      6.97 o 
   0  15   6        0.00       -0.07      1.97 o 
   1  15   6       83.57       82.96      5.64 o 
   2  15   6        0.07        1.56      2.22 o 
  -2  16   6       63.26       63.21      5.51 o 
  -1  16   6        4.58        6.75      2.59 o 
   0  16   6      134.61      139.07      5.82 o 
   1  16   6       27.32       34.54      3.60 o 
   2  16   6       58.18       56.74      4.12 o 
  -1  17   6       50.45       58.76      4.39 o 
   0  17   6       20.80       32.00      4.32 o 
   1  17   6       56.76       50.99      6.22 o 
  -5   0   7       85.01       81.87      5.66 o 
  -3   0   7      200.26      186.37      5.67 o 
  -1   0   7       16.74       18.49      1.37 o 
   1   0   7     1652.63     1662.79     19.89 o 
   3   0   7      265.52      267.79      8.30 o 
   5   0   7      130.36      128.13      5.89 o 
  -6   1   7       65.14       67.61      5.16 o 
  -5   1   7        0.11        1.97      1.64 o 
  -4   1   7      161.28      164.14      3.72 o 
  -3   1   7       12.48       20.69      1.74 o 
  -2   1   7     2303.49     2232.27     19.85 o 
  -1   1   7      639.65      602.86      6.50 o 
   0   1   7     1244.61     1189.28     10.39 o 
   1   1   7        7.04        5.83      0.89 o 
   2   1   7     1175.73     1115.18     19.96 o 
   3   1   7      195.88      196.13      4.24 o 
   4   1   7      498.49      496.02      7.54 o 
   5   1   7       41.66       45.53      2.91 o 
  -6   2   7        2.53        0.93      2.23 o 
  -5   2   7       76.96       87.56      3.61 o 
  -4   2   7       16.92       15.38      1.89 o 
  -3   2   7      209.15      198.84      3.52 o 
  -2   2   7       71.16       58.89      1.94 o 
  -1   2   7      566.96      503.94      5.76 o 
   0   2   7      541.79      534.32      5.44 o 
   1   2   7      570.03      494.61      5.23 o 
   2   2   7      173.58      180.06      5.64 o 
   3   2   7      152.17      161.04      3.82 o 
   4   2   7       19.98       20.78      2.13 o 
   5   2   7      262.27      260.89      6.11 o 
  -6   3   7       28.69       35.57      6.63 o 
  -5   3   7       21.09       22.08      2.38 o 
  -4   3   7      140.02      131.76      3.93 o 
  -3   3   7        3.80        1.79      1.14 o 
  -2   3   7      645.16      608.96      6.85 o 
  -1   3   7       19.37       14.13      1.25 o 
   0   3   7      424.94      400.98      4.49 o 
   1   3   7       36.14       37.36      1.55 o 
   2   3   7      991.54     1005.80     11.26 o 
   3   3   7        0.51        1.82      1.42 o 
   4   3   7     1054.70     1104.17     13.72 o 
   5   3   7       18.57       19.74      2.55 o 
  -6   4   7        0.52        0.72      2.21 o 
  -5   4   7       90.31       82.00      3.92 o 
  -4   4   7        0.01       -0.45      1.31 o 
  -3   4   7       35.53       25.72      2.16 o 
  -2   4   7       28.19       24.47      1.58 o 
  -1   4   7      233.63      213.71      3.48 o 
   0   4   7        1.76        2.45      0.94 o 
   1   4   7     2597.46     2625.86     21.56 o 
   2   4   7      382.74      359.97      6.88 o 
   3   4   7      329.23      350.56      6.39 o 
   4   4   7       10.80        8.99      1.73 o 
   5   4   7      215.31      228.45      5.87 o 
  -6   5   7       45.55       45.96      3.82 o 
  -5   5   7        0.25        2.98      1.97 o 
  -4   5   7       43.98       47.36      2.50 o 
  -3   5   7       21.84       20.29      1.89 o 
  -2   5   7      525.95      488.22     13.80 o 
  -1   5   7       82.92       96.63      2.30 o 
   0   5   7      174.89      150.43      2.70 o 
   1   5   7      179.42      173.22      2.98 o 
   2   5   7      851.29      865.78      9.26 o 
   3   5   7       23.33       28.93      2.21 o 
   4   5   7      274.55      272.42      5.98 o 
   5   5   7        0.30        1.30      2.17 o 
  -6   6   7        4.39        4.96      2.51 o 
  -5   6   7       46.67       50.27      3.61 o 
  -4   6   7        4.10        4.23      1.58 o 
  -3   6   7      342.66      346.65      5.74 o 
  -2   6   7       31.44       29.96      1.72 o 
  -1   6   7      576.71      521.29      6.27 o 
   0   6   7       21.29       22.47      1.44 o 
   1   6   7      200.51      192.92      3.23 o 
   2   6   7       43.00       39.94      1.93 o 
   3   6   7      193.15      218.88      5.05 o 
   4   6   7        3.55        1.97      1.77 o 
   5   6   7      288.27      266.72      7.43 o 
  -6   7   7       44.77       54.46      4.18 o 
  -5   7   7        0.12        1.80      2.07 o 
  -4   7   7      125.41      127.69      4.21 o 
  -3   7   7        0.83        2.05      1.51 o 
  -2   7   7     1096.60     1120.38     20.70 o 
  -1   7   7        0.24       -0.78      1.16 o 
   0   7   7      788.86      769.01      9.38 o 
   1   7   7       64.59       64.85      2.06 o 
   2   7   7      682.01      673.06      7.82 o 
   3   7   7       19.95       21.04      2.23 o 
   4   7   7      218.86      206.44      8.22 o 
   5   7   7       21.32       20.48      3.06 o 
  -5   8   7       59.13       58.22      3.52 o 
  -4   8   7        0.66        0.52      1.72 o 
  -3   8   7       64.08       59.59      3.23 o 
  -2   8   7        1.07        1.10      1.51 o 
  -1   8   7      292.06      285.45      4.45 o 
   0   8   7       82.98       84.27      2.30 o 
   1   8   7      343.43      305.93      4.34 o 
   2   8   7       29.97       25.76      2.64 o 
   3   8   7       29.29       35.62      2.64 o 
   4   8   7       10.89       15.74      2.61 o 
   5   8   7       13.26       10.73      2.67 o 
  -5   9   7       15.60       14.41      2.45 o 
  -4   9   7      178.21      190.02      5.27 o 
  -3   9   7        0.27        1.47      1.85 o 
  -2   9   7      306.64      299.56      5.29 o 
  -1   9   7        0.49       -0.57      1.39 o 
   0   9   7      340.30      324.32      6.36 o 
   1   9   7       13.60       13.92      1.53 o 
   2   9   7      404.59      363.60      5.95 o 
   3   9   7       41.24       35.65      3.44 o 
   4   9   7      206.73      174.84      5.91 o 
  -5  10   7       20.85       23.53      2.83 o 
  -4  10   7        6.65        6.75      2.16 o 
  -3  10   7       43.24       44.35      2.97 o 
  -2  10   7       19.76       19.74      2.28 o 
  -1  10   7      186.86      184.63      4.11 o 
   0  10   7      421.51      407.58      5.69 o 
   1  10   7       56.25       55.60      2.32 o 
   2  10   7        0.44        2.11      1.43 o 
   3  10   7      183.97      182.32      5.77 o 
   4  10   7       12.15       10.18      2.62 o 
  -5  11   7        6.79        1.20      2.65 o 
  -4  11   7       23.27       21.94      2.69 o 
  -3  11   7       12.69       15.28      2.43 o 
  -2  11   7      116.06      107.17      3.92 o 
  -1  11   7       20.33       19.10      1.93 o 
   0  11   7      227.81      225.15      4.19 o 
   1  11   7       42.14       45.38      2.26 o 
   2  11   7      429.84      415.89      6.70 o 
   3  11   7       25.22       19.75      2.96 o 
   4  11   7      176.88      158.86      6.08 o 
  -4  12   7        5.99        6.69      2.81 o 
  -3  12   7      123.41      120.83      4.54 o 
  -2  12   7        3.74        0.01      1.75 o 
  -1  12   7      150.17      172.77      5.38 o 
   0  12   7       88.37       89.04      3.53 o 
   1  12   7      544.90      532.46      7.18 o 
   2  12   7        2.30        2.47      1.76 o 
   3  12   7      230.30      248.83      7.05 o 
   4  12   7        9.13        5.93      2.60 o 
  -4  13   7       45.74       56.93      4.13 o 
  -3  13   7       19.09       14.64      2.47 o 
  -2  13   7       24.76       28.85      3.21 o 
  -1  13   7        3.03        7.21      2.34 o 
   0  13   7      133.45      141.85      6.19 o 
   1  13   7      180.15      179.54      4.51 o 
   2  13   7      137.94      142.19      4.65 o 
   3  13   7       15.57       15.44      2.93 o 
  -3  14   7       73.89       79.21      4.11 o 
  -2  14   7       16.43       12.60      2.79 o 
  -1  14   7      244.74      209.75      6.74 o 
   0  14   7        0.63        1.49      2.53 o 
   1  14   7       87.56       84.25      3.75 o 
   2  14   7        0.09        0.62      1.93 o 
   3  14   7      124.21      116.42      5.51 o 
  -3  15   7        1.56        2.79      2.69 o 
  -2  15   7       57.48       54.80      6.10 o 
  -1  15   7        5.00        4.65      2.90 o 
   0  15   7      126.93      138.88      5.40 o 
   1  15   7        0.01       -0.99      2.43 o 
   2  15   7       18.62       18.06      3.35 o 
  -2  16   7        2.45        1.33      2.60 o 
  -1  16   7       98.41       95.37      5.01 o 
   0  16   7        4.83        0.22      2.38 o 
   1  16   7       68.34       61.05      4.93 o 
  -6   0   8       25.36       30.65      4.80 o 
  -4   0   8       49.53       60.68      4.81 o 
  -2   0   8      585.01      587.08     10.66 o 
   0   0   8      667.58      607.03      8.74 o 
   2   0   8      129.61      140.07      7.84 o 
   4   0   8      397.62      435.86     13.55 o 
  -6   1   8        0.00        1.86      2.40 o 
  -5   1   8       75.30       79.65      4.22 o 
  -4   1   8       25.09       24.86      1.98 o 
  -3   1   8      203.78      195.27      4.05 o 
  -2   1   8       64.44       92.78      2.80 o 
  -1   1   8      400.99      361.78      4.73 o 
   0   1   8       10.75       12.32      1.09 o 
   1   1   8      301.87      263.81      3.55 o 
   2   1   8       34.79       29.28      2.05 o 
   3   1   8       35.61       38.90      2.37 o 
   4   1   8       42.59       39.99      2.63 o 
   5   1   8       50.22       47.76      3.06 o 
  -6   2   8       18.92       18.49      2.97 o 
  -5   2   8        6.57        3.80      1.82 o 
  -4   2   8      119.06      111.34      3.75 o 
  -3   2   8       38.30       31.26      2.22 o 
  -2   2   8      603.97      531.26     10.63 o 
  -1   2   8       77.43       73.88      2.16 o 
   0   2   8      456.58      437.30      4.89 o 
   1   2   8       67.38       62.81      1.80 o 
   2   2   8     1561.39     1520.95     32.13 o 
   3   2   8        0.08       -0.02      1.43 o 
   4   2   8      450.82      440.42      7.21 o 
   5   2   8       45.06       55.93      3.73 o 
  -6   3   8        2.04        1.84      2.45 o 
  -5   3   8       77.25       78.93      3.64 o 
  -4   3   8       33.33       37.17      2.62 o 
  -3   3   8      147.93      156.88      3.64 o 
  -2   3   8       21.29       17.98      1.51 o 
  -1   3   8      627.34      577.04      6.64 o 
   0   3   8       90.83       85.76      2.55 o 
   1   3   8      534.83      507.37     13.70 o 
   2   3   8      132.99      120.61      3.44 o 
   3   3   8      883.49      876.55     11.56 o 
   4   3   8        0.58        3.61      1.60 o 
   5   3   8      175.48      154.16      5.27 o 
  -6   4   8       27.93       26.27      3.74 o 
  -5   4   8       10.03        6.86      1.96 o 
  -4   4   8       66.91       68.52      3.71 o 
  -3   4   8       13.50       14.15      1.71 o 
  -2   4   8      186.84      188.69      3.54 o 
  -1   4   8        1.52       -1.11      1.11 o 
   0   4   8      991.32      950.41      9.01 o 
   1   4   8       22.71       22.77      1.42 o 
   2   4   8      283.99      270.92      4.83 o 
   3   4   8        9.14       10.22      1.68 o 
   4   4   8      136.13      134.03      4.49 o 
   5   4   8        5.67        9.13      2.29 o 
  -6   5   8        1.42        1.40      2.23 o 
  -5   5   8       27.14       26.52      2.76 o 
  -4   5   8        2.08        3.46      1.66 o 
  -3   5   8      112.01       99.72      3.54 o 
  -2   5   8       76.20       74.25      2.39 o 
  -1   5   8      326.26      304.79      4.56 o 
   0   5   8       58.87       60.81      1.91 o 
   1   5   8      807.80      790.93      7.97 o 
   2   5   8       58.56       51.36      2.43 o 
   3   5   8      208.97      207.35      4.50 o 
   4   5   8        5.64        3.57      2.11 o 
   5   5   8      238.41      233.23     10.98 o 
  -6   6   8       19.09       25.93      3.27 o 
  -5   6   8        3.31        2.29      2.15 o 
  -4   6   8      107.50       92.66      3.71 o 
  -3   6   8        6.63        6.31      1.87 o 
  -2   6   8      501.66      478.47      6.89 o 
  -1   6   8       16.92       16.81      1.61 o 
   0   6   8       70.21       75.97      2.17 o 
   1   6   8      204.41      199.49      3.46 o 
   2   6   8      824.70      846.90     10.28 o 
   3   6   8       38.41       36.61      2.70 o 
   4   6   8      247.08      246.57      5.91 o 
   5   6   8       14.79       11.09      3.41 o 
  -5   7   8       48.72       58.49      3.99 o 
  -4   7   8        0.57        1.47      1.71 o 
  -3   7   8      225.16      240.38      4.92 o 
  -2   7   8        1.52        5.82      1.64 o 
  -1   7   8      292.27      278.72      4.48 o 
   0   7   8        3.31        2.99      1.22 o 
   1   7   8      455.99      453.29      5.54 o 
   2   7   8        0.04        1.07      1.56 o 
   3   7   8       17.84       20.49      2.33 o 
   4   7   8        3.44        1.30      1.88 o 
   5   7   8       76.61       75.15      4.76 o 
  -5   8   8        0.05        0.92      2.28 o 
  -4   8   8       83.30       87.80      3.89 o 
  -3   8   8        0.06        0.05      1.62 o 
  -2   8   8      160.73      166.76      4.06 o 
  -1   8   8        1.75        2.46      1.32 o 
   0   8   8      627.69      600.43      7.28 o 
   1   8   8       46.64       47.27      1.97 o 
   2   8   8      224.04      226.24      6.30 o 
   3   8   8       14.10       18.29      2.31 o 
   4   8   8       72.07       68.00      4.30 o 
  -5   9   8       41.66       43.43      3.71 o 
  -4   9   8        6.97        9.78      2.40 o 
  -3   9   8       49.55       43.97      2.93 o 
  -2   9   8        3.60        3.84      1.60 o 
  -1   9   8      252.02      262.86      5.37 o 
   0   9   8      354.06      350.36      5.23 o 
   1   9   8        3.89        2.84      1.32 o 
   2   9   8       16.79       15.56      2.15 o 
   3   9   8      161.70      156.94      4.72 o 
   4   9   8        0.95        4.29      2.44 o 
  -5  10   8       41.87       31.09      3.43 o 
  -4  10   8       45.42       44.69      3.31 o 
  -3  10   8        1.20        0.23      1.74 o 
  -2  10   8       89.77       93.79      3.72 o 
  -1  10   8       32.01       40.39      2.40 o 
   0  10   8      156.53      144.19      3.69 o 
   1  10   8      264.57      269.98      4.68 o 
   2  10   8      623.96      576.58      9.17 o 
   3  10   8        0.95        0.23      2.14 o 
   4  10   8      106.41       92.20      7.80 o 
  -4  11   8       29.15       30.73      3.04 o 
  -3  11   8       64.13       65.40      3.58 o 
  -2  11   8       23.96       25.45      2.69 o 
  -1  11   8      205.70      203.00      4.49 o 
   0  11   8       66.54       58.32      2.88 o 
   1  11   8      395.63      382.04      5.82 o 
   2  11   8        0.49        1.14      1.73 o 
   3  11   8      210.24      198.24      6.26 o 
   4  11   8        0.06       -1.36      2.39 o 
  -4  12   8       48.48       58.84      3.76 o 
  -3  12   8        4.92        1.97      1.95 o 
  -2  12   8      108.58      107.47      5.40 o 
  -1  12   8       20.94       18.25      2.57 o 
   0  12   8      142.14      137.61      4.28 o 
   1  12   8       20.27       19.73      2.33 o 
   2  12   8      169.33      172.38      4.84 o 
   3  12   8        4.73        4.39      2.57 o 
  -4  13   8        2.26        1.45      2.28 o 
  -3  13   8       17.58       18.64      2.68 o 
  -2  13   8       15.98       15.26      2.69 o 
  -1  13   8      268.15      271.71      7.01 o 
   0  13   8       16.72       18.31      2.62 o 
   1  13   8       72.22       70.93      3.40 o 
   2  13   8        0.93       -0.26      2.36 o 
   3  13   8      150.86      173.99      8.43 o 
  -3  14   8        0.51        0.70      2.45 o 
  -2  14   8       39.41       38.00      3.64 o 
  -1  14   8        1.14        2.25      2.21 o 
   0  14   8       42.87       48.10      3.65 o 
   1  14   8       28.70       31.60      3.48 o 
   2  14   8       76.10       75.89     10.52 o 
  -2  15   8        6.02        4.66      2.73 o 
  -1  15   8      121.08      132.92      5.56 o 
   0  15   8        0.02        0.36      3.01 o 
   1  15   8        2.50        8.47      6.54 o 
  -1  16   8        1.13        4.29      2.63 o 
   0  16   8       90.88       95.53      7.07 o 
  -5   0   9       56.20       61.83     11.10 o 
  -3   0   9     1314.51     1195.11     19.02 o 
  -1   0   9      264.10      236.82      6.96 o 
   1   0   9      817.28      854.65     14.08 o 
   3   0   9     1181.59     1242.81     20.25 o 
   5   0   9        6.39        6.37      2.95 o 
  -6   1   9       12.25       16.21      3.02 o 
  -5   1   9        0.39        2.01      2.10 o 
  -4   1   9       38.50       39.03      2.69 o 
  -3   1   9        0.01       -2.01      2.01 o 
  -2   1   9      146.44      154.29      3.80 o 
  -1   1   9       64.72       69.14      2.19 o 
   0   1   9      877.03      772.10     16.09 o 
   1   1   9        6.05        5.77      1.51 o 
   2   1   9      179.87      170.94      3.95 o 
   3   1   9       89.09       87.61      4.82 o 
   4   1   9      198.92      208.41      5.09 o 
   5   1   9        0.93       -0.79      1.86 o 
  -6   2   9        0.16       -0.27      2.45 o 
  -5   2   9       47.49       42.55      3.01 o 
  -4   2   9        0.15        0.57      1.77 o 
  -3   2   9       67.77       81.89      2.89 o 
  -2   2   9        2.33        2.97      1.40 o 
  -1   2   9      529.77      516.18      6.48 o 
   0   2   9      126.80      123.45      3.42 o 
   1   2   9      411.15      386.31      5.18 o 
   2   2   9      142.47      137.24      3.62 o 
   3   2   9       48.65       51.15      2.72 o 
   4   2   9        0.64       -0.23      1.64 o 
   5   2   9       91.95       94.22      4.42 o 
  -6   3   9        8.32       11.12      2.83 o 
  -5   3   9        6.88        8.68      2.10 o 
  -4   3   9       50.72       56.92      4.48 o 
  -3   3   9        2.93        4.44      1.45 o 
  -2   3   9       42.95       46.56      2.28 o 
  -1   3   9        8.54        8.01      1.37 o 
   0   3   9      197.38      173.77      3.43 o 
   1   3   9       96.76       94.52      2.51 o 
   2   3   9      251.65      236.83      7.72 o 
   3   3   9        0.00       -0.11      2.00 o 
   4   3   9      152.97      153.36      4.71 o 
   5   3   9       20.57       24.51      3.18 o 
  -6   4   9        0.42        2.25      2.81 o 
  -5   4   9       23.05       28.64      2.71 o 
  -4   4   9       12.41       15.70      2.56 o 
  -3   4   9      178.10      157.40      4.33 o 
  -2   4   9        8.28        8.32      1.40 o 
  -1   4   9      139.94      143.50      3.18 o 
   0   4   9      115.03      109.51      2.80 o 
   1   4   9      238.70      231.91      5.74 o 
   2   4   9       66.78       66.10      2.68 o 
   3   4   9     1299.34     1245.28     23.59 o 
   4   4   9       41.83       46.39      3.20 o 
   5   4   9       43.27       39.09      3.31 o 
  -5   5   9        0.16       -0.18      1.80 o 
  -4   5   9       72.95       76.57      3.52 o 
  -3   5   9        3.84        4.49      1.73 o 
  -2   5   9      191.24      182.94      4.86 o 
  -1   5   9       66.87       74.99      2.48 o 
   0   5   9      748.96      710.78      8.11 o 
   1   5   9        0.53        1.77      1.25 o 
   2   5   9      238.26      238.76      4.71 o 
   3   5   9        3.30       -0.95      2.00 o 
   4   5   9      193.03      203.96      5.55 o 
   5   5   9       16.30       25.64      3.33 o 
  -5   6   9       27.97       30.37      3.17 o 
  -4   6   9        5.80        5.28      1.91 o 
  -3   6   9      150.76      162.68      4.57 o 
  -2   6   9       26.82       24.38      2.09 o 
  -1   6   9      298.49      300.63      4.76 o 
   0   6   9        0.19        0.93      1.31 o 
   1   6   9      324.39      319.89      4.89 o 
   2   6   9       16.47       19.06      1.92 o 
   3   6   9       72.44       76.23      3.89 o 
   4   6   9        6.15        7.14      2.15 o 
  -5   7   9        3.21        4.94      2.79 o 
  -4   7   9       28.91       31.16      2.77 o 
  -3   7   9        1.77        4.74      1.66 o 
  -2   7   9       59.74       51.11      2.61 o 
  -1   7   9       24.04       27.78      1.90 o 
   0   7   9      306.73      281.77      5.49 o 
   1   7   9       68.11       64.90      2.41 o 
   2   7   9       42.47       46.80      2.83 o 
   3   7   9       12.23       13.18      2.24 o 
   4   7   9       92.73       84.71      4.10 o 
  -5   8   9       42.39       43.24      3.99 o 
  -4   8   9        0.04       -0.13      1.97 o 
  -3   8   9      172.21      154.21      4.18 o 
  -2   8   9        1.38        0.53      1.51 o 
  -1   8   9      402.99      406.85      5.79 o 
   0   8   9       14.02       13.22      1.63 o 
   1   8   9       78.96       84.36      2.98 o 
   2   8   9        0.50        0.18      2.22 o 
   3   8   9      407.42      413.90      7.80 o 
   4   8   9        1.04        1.05      2.63 o 
  -5   9   9        3.00        6.14      2.55 o 
  -4   9   9       63.02       61.00      5.38 o 
  -3   9   9        0.13        1.77      1.84 o 
  -2   9   9      120.38      134.17      4.30 o 
  -1   9   9       19.71       25.09      2.15 o 
   0   9   9      171.45      168.11      3.67 o 
   1   9   9        8.76        6.89      1.80 o 
   2   9   9      409.11      418.14      8.36 o 
   3   9   9        0.14        4.48      2.11 o 
   4   9   9      100.56       93.71      5.07 o 
  -4  10   9        7.67        7.04      2.53 o 
  -3  10   9       30.10       33.69      2.81 o 
  -2  10   9        0.20       -1.49      1.49 o 
  -1  10   9      383.46      397.29      6.52 o 
   0  10   9      111.61      113.73      3.48 o 
   1  10   9      235.21      235.46      5.37 o 
   2  10   9        7.70        6.75      2.04 o 
   3  10   9       88.35       97.25      4.84 o 
  -4  11   9       16.14       16.32      3.82 o 
  -3  11   9        4.48        3.40      2.10 o 
  -2  11   9       21.41       21.12      2.51 o 
  -1  11   9        4.32        2.99      1.65 o 
   0  11   9      108.02      101.58      3.82 o 
   1  11   9       80.19       77.84      3.84 o 
   2  11   9      112.91      121.86      5.22 o 
   3  11   9        0.61       -0.31      2.36 o 
  -4  12   9        0.49        2.98      2.52 o 
  -3  12   9       38.74       32.86      3.02 o 
  -2  12   9        7.07        8.51      2.09 o 
  -1  12   9        2.56        7.28      2.23 o 
   0  12   9        8.75        9.87      2.07 o 
   1  12   9       46.73       44.67      2.93 o 
   2  12   9        0.15       -0.84      2.09 o 
   3  12   9      184.77      167.14      6.30 o 
  -3  13   9        1.14        3.44      2.28 o 
  -2  13   9       81.24       80.55      4.56 o 
  -1  13   9       15.87       18.12      2.75 o 
   0  13   9       80.62       77.72      4.18 o 
   1  13   9       11.59       10.07      2.34 o 
   2  13   9      139.25      140.33      8.79 o 
  -3  14   9       10.56       11.92      6.58 o 
  -2  14   9        2.67        3.43      3.45 o 
  -1  14   9      181.01      177.94      6.07 o 
   0  14   9        0.05        2.84      2.28 o 
   1  14   9       66.77       71.75      7.69 o 
   2  14   9        1.32       -0.23      2.84 o 
  -2  15   9       58.04       58.57      5.24 o 
  -1  15   9        0.13        1.97      2.45 o 
   0  15   9       36.58       40.74      3.65 o 
   1  15   9        0.28        2.54      3.38 o 
  -6   0  10        8.03       11.16      9.95 o 
  -4   0  10       39.24       41.18      3.83 o 
  -2   0  10        1.17        2.32      1.99 o 
   0   0  10      493.53      478.69      9.48 o 
   2   0  10       79.28       84.86      5.97 o 
   4   0  10      100.46       92.91      7.07 o 
  -5   1  10       27.27       30.74      3.27 o 
  -4   1  10        1.86        1.29      1.73 o 
  -3   1  10      380.09      376.47      6.24 o 
  -2   1  10       83.96       71.16      2.80 o 
  -1   1  10      373.63      351.53      5.78 o 
   0   1  10        9.68       15.93      1.53 o 
   1   1  10      452.18      430.70      6.35 o 
   2   1  10       85.14       89.16      3.13 o 
   3   1  10      354.36      350.20      6.32 o 
   4   1  10       33.48       38.05      3.41 o 
  -5   2  10        0.67       -0.34      2.21 o 
  -4   2  10       27.53       27.31      2.55 o 
  -3   2  10        3.81        3.84      2.91 o 
  -2   2  10       92.17       75.64      2.85 o 
  -1   2  10       45.20       41.22      2.28 o 
   0   2  10      251.76      238.00      4.01 o 
   1   2  10       53.12       54.09      2.43 o 
   2   2  10       97.02       98.98      3.28 o 
   3   2  10       15.88       13.33      2.05 o 
   4   2  10      200.60      203.96      5.14 o 
  -5   3  10       31.83       26.15      2.68 o 
  -4   3  10        0.35       -1.65      1.65 o 
  -3   3  10      121.11      121.16      4.02 o 
  -2   3  10        7.09        6.39      1.58 o 
  -1   3  10      163.19      149.97      7.18 o 
   0   3  10        5.14        3.84      1.30 o 
   1   3  10      359.99      364.89      8.62 o 
   2   3  10        1.25        4.05      1.79 o 
   3   3  10      743.00      782.40     11.53 o 
   4   3  10        4.25        6.49      1.96 o 
  -5   4  10        0.05        2.31      1.99 o 
  -4   4  10       14.05       12.74      2.16 o 
  -3   4  10        2.40        1.11      1.77 o 
  -2   4  10       61.13       65.89      2.73 o 
  -1   4  10        0.02       -0.64      1.21 o 
   0   4  10      625.50      613.61      7.41 o 
   1   4  10      164.64      156.72      3.75 o 
   2   4  10      136.92      147.21      3.94 o 
   3   4  10        8.15        7.40      1.78 o 
   4   4  10      137.54      155.44      6.20 o 
  -5   5  10        8.20        4.48      2.11 o 
  -4   5  10        4.31        2.28      1.77 o 
  -3   5  10      104.73       95.29      3.74 o 
  -2   5  10       15.96       19.41      1.90 o 
  -1   5  10       77.26       71.72      2.51 o 
   0   5  10        3.32        1.19      1.29 o 
   1   5  10      303.75      305.59      5.99 o 
   2   5  10        2.71        0.95      1.47 o 
   3   5  10      219.95      207.77      5.28 o 
   4   5  10        0.50       -1.90      1.90 o 
  -5   6  10        0.42        2.18      2.69 o 
  -4   6  10       56.42       60.67      3.63 o 
  -3   6  10        0.36        1.64      1.84 o 
  -2   6  10       87.50       77.31      3.39 o 
  -1   6  10        4.40        6.21      1.46 o 
   0   6  10      137.91      136.16      3.28 o 
   1   6  10       11.74       14.48      2.14 o 
   2   6  10      134.76      146.45      3.92 o 
   3   6  10        4.86        6.36      1.99 o 
   4   6  10      209.02      197.32      5.67 o 
  -5   7  10       22.58       25.01      3.17 o 
  -4   7  10        0.30        1.54      1.90 o 
  -3   7  10      207.68      206.85      5.41 o 
  -2   7  10        0.10        1.60      1.53 o 
  -1   7  10      280.81      306.52      5.01 o 
   0   7  10       25.76       29.99      2.00 o 
   1   7  10      258.07      262.66      5.69 o 
   2   7  10       10.97        8.26      2.02 o 
   3   7  10      164.71      163.14      5.03 o 
   4   7  10        6.69        5.21      2.27 o 
  -5   8  10        0.52        3.22      2.45 o 
  -4   8  10       14.95       13.53      2.69 o 
  -3   8  10        0.58        1.80      1.92 o 
  -2   8  10       72.96       90.19      3.32 o 
  -1   8  10       18.21       22.20      2.10 o 
   0   8  10      120.56      103.78      3.07 o 
   1   8  10        8.16        6.19      2.14 o 
   2   8  10       24.70       29.71      3.02 o 
   3   8  10        9.44       14.93      2.46 o 
   4   8  10       10.24        7.12      2.68 o 
  -4   9  10        0.06       -1.78      2.08 o 
  -3   9  10       60.55       56.79      3.86 o 
  -2   9  10        0.06        0.01      1.59 o 
  -1   9  10      139.61      129.62      3.81 o 
   0   9  10       16.48       15.15      1.77 o 
   1   9  10      181.04      169.97      5.27 o 
   2   9  10       13.91       12.46      2.52 o 
   3   9  10      166.60      151.11      5.06 o 
  -4  10  10        9.53        8.06      2.51 o 
  -3  10  10        2.69        2.66      2.10 o 
  -2  10  10       42.89       41.05      2.67 o 
  -1  10  10       62.21       59.37      2.90 o 
   0  10  10       34.34       36.69      2.44 o 
   1  10  10        5.04        1.86      1.77 o 
   2  10  10      107.67      113.59      4.87 o 
   3  10  10        4.24        5.04      2.21 o 
  -4  11  10        2.27        1.58      2.42 o 
  -3  11  10       30.46       28.91      3.25 o 
  -2  11  10        3.88        2.82      1.91 o 
  -1  11  10       76.85       79.76      3.69 o 
   0  11  10       25.85       22.37      2.56 o 
   1  11  10      151.01      147.80      4.58 o 
   2  11  10       17.81       18.95      2.89 o 
   3  11  10      118.15      121.65      6.49 o 
  -3  12  10        0.51       -0.50      2.09 o 
  -2  12  10       37.23       39.84      3.13 o 
  -1  12  10       21.06       25.63      2.94 o 
   0  12  10      178.67      174.76      4.99 o 
   1  12  10        2.52        1.79      2.17 o 
   2  12  10      126.32      139.75      5.39 o 
  -3  13  10        6.45        8.10      2.47 o 
  -2  13  10        0.10        2.73      2.45 o 
  -1  13  10       42.99       41.90      3.65 o 
   0  13  10       43.92       43.21      4.01 o 
   1  13  10       59.67       67.85      4.84 o 
   2  13  10       11.24        9.33      3.19 o 
  -2  14  10       68.31       58.36      4.35 o 
  -1  14  10        0.99        0.83      2.64 o 
   0  14  10       39.90       41.05      4.25 o 
   1  14  10        0.12        7.33      3.31 o 
  -5   0  11        9.31       12.29      3.98 o 
  -3   0  11      142.96      151.09     10.79 o 
  -1   0  11      156.04      145.05      5.26 o 
   1   0  11      119.05      120.46      4.82 o 
   3   0  11      300.39      311.89      9.22 o 
  -5   1  11        1.65        1.27      2.40 o 
  -4   1  11       31.53       37.75      2.91 o 
  -3   1  11       13.74       16.42      2.01 o 
  -2   1  11       55.51       58.67      2.72 o 
  -1   1  11        0.00       -0.66      1.36 o 
   0   1  11      125.27      121.61      3.38 o 
   1   1  11       10.63       15.98      2.11 o 
   2   1  11        3.16        2.89      1.61 o 
   3   1  11       22.02       24.32      3.40 o 
   4   1  11       43.93       51.79      3.73 o 
  -5   2  11       17.02       10.63      2.87 o 
  -4   2  11        6.77        3.76      1.91 o 
  -3   2  11      119.82      117.39      4.20 o 
  -2   2  11        6.00        5.51      1.60 o 
  -1   2  11      167.84      187.53      4.25 o 
   0   2  11        4.23        4.66      1.47 o 
   1   2  11      499.40      488.27      8.02 o 
   2   2  11        0.25        0.04      1.53 o 
   3   2  11      296.57      293.48      5.94 o 
   4   2  11       25.50       40.82      4.00 o 
  -5   3  11        3.68        3.61      2.03 o 
  -4   3  11       20.73       20.34      2.47 o 
  -3   3  11        3.64        4.06      1.92 o 
  -2   3  11      100.57       92.83      3.23 o 
  -1   3  11       31.81       28.49      2.14 o 
   0   3  11      181.58      185.15      4.07 o 
   1   3  11       47.79       55.05      3.41 o 
   2   3  11      377.72      375.94      9.60 o 
   3   3  11        1.45       -1.56      1.56 o 
   4   3  11      132.76      126.26      4.42 o 
  -5   4  11        9.39       11.89      2.35 o 
  -4   4  11        2.42        1.92      1.81 o 
  -3   4  11       41.60       45.42      3.05 o 
  -2   4  11        0.17        1.06      1.46 o 
  -1   4  11      174.46      159.99      3.99 o 
   0   4  11        8.11        8.13      1.53 o 
   1   4  11      142.52      145.69      4.35 o 
   2   4  11        5.20        5.60      1.71 o 
   3   4  11      124.23      127.10      4.06 o 
   4   4  11        1.51        3.18      2.23 o 
  -5   5  11        0.61        0.49      2.10 o 
  -4   5  11       18.60       19.39      2.49 o 
  -3   5  11       11.48        8.77      2.08 o 
  -2   5  11       54.37       55.86      3.09 o 
  -1   5  11        5.40        5.84      1.65 o 
   0   5  11      260.73      261.93      4.69 o 
   1   5  11       27.37       34.42      2.69 o 
   2   5  11       66.93       72.55      3.54 o 
   3   5  11        2.98        3.05      1.93 o 
   4   5  11      173.77      174.09      5.59 o 
  -5   6  11       13.83       15.88      3.95 o 
  -4   6  11        0.14        4.06      1.99 o 
  -3   6  11      102.94      103.72      4.20 o 
  -2   6  11        5.59       10.30      2.98 o 
  -1   6  11       39.77       44.81      2.54 o 
   0   6  11       55.30       52.42      2.76 o 
   1   6  11      299.16      317.14      6.46 o 
   2   6  11        8.38       10.12      2.10 o 
   3   6  11      158.95      165.22      5.05 o 
   4   6  11        9.56        7.93      2.32 o 
  -4   7  11       34.86       42.88      3.87 o 
  -3   7  11        0.03        1.08      1.94 o 
  -2   7  11       59.33       54.64      4.74 o 
  -1   7  11        1.23        0.47      1.41 o 
   0   7  11      142.46      145.25      3.89 o 
   1   7  11        0.76        1.87      1.84 o 
   2   7  11        7.15       11.84      2.59 o 
   3   7  11        2.43        2.32      2.08 o 
  -4   8  11        0.01       -1.78      2.20 o 
  -3   8  11       44.76       53.41      3.47 o 
  -2   8  11        0.32        1.28      2.29 o 
  -1   8  11      162.29      147.77      4.95 o 
   0   8  11       11.31       11.27      1.85 o 
   1   8  11      111.04      110.03      4.61 o 
   2   8  11        5.01        3.14      2.27 o 
   3   8  11       58.34       52.40      4.09 o 
  -4   9  11        8.14        7.77      2.60 o 
  -3   9  11        1.76       -1.08      2.09 o 
  -2   9  11       52.56       52.21      3.28 o 
  -1   9  11       65.38       64.29      3.07 o 
   0   9  11        3.37        3.08      1.60 o 
   1   9  11        2.82        1.64      2.16 o 
   2   9  11       63.69       71.80      4.24 o 
   3   9  11        0.22        1.08      2.54 o 
  -4  10  11        0.26        4.02      2.45 o 
  -3  10  11       21.51       25.20      3.22 o 
  -2  10  11        6.31        6.59      2.09 o 
  -1  10  11       54.08       57.94      3.02 o 
   0  10  11       50.64       48.57      3.44 o 
   1  10  11      215.42      208.64      6.09 o 
   2  10  11        1.26        1.97      2.97 o 
  -3  11  11        2.38       -0.11      2.34 o 
  -2  11  11       39.81       37.47      4.22 o 
  -1  11  11       18.96       15.02      2.42 o 
   0  11  11      134.35      129.77      6.79 o 
   1  11  11        0.03       -2.06      2.06 o 
   2  11  11      102.87      102.26      5.02 o 
  -3  12  11       19.97       20.75      3.24 o 
  -2  12  11        4.24        0.40      2.41 o 
  -1  12  11       34.63       38.47      3.48 o 
   0  12  11        8.89       10.20      2.45 o 
   1  12  11       82.79       82.46      5.20 o 
  -2  13  11       61.17       65.49      4.48 o 
  -1  13  11        0.60        1.57      2.38 o 
   0  13  11       37.88       45.13      4.24 o 
   1  13  11        0.02        4.29      2.82 o 
  -4   0  12      129.28      115.46      7.22 o 
  -2   0  12       52.56       53.32      7.43 o 
   0   0  12      214.77      229.96      8.76 o 
   2   0  12      322.27      338.13      8.74 o 
   4   0  12        6.03        6.24      3.05 o 
  -5   1  12        4.50        7.29      4.29 o 
  -4   1  12        0.00        1.57      1.91 o 
  -3   1  12       32.85       41.97      3.32 o 
  -2   1  12        6.58       10.12      1.83 o 
  -1   1  12      151.59      135.12      3.80 o 
   0   1  12        0.35        0.60      2.12 o 
   1   1  12       86.60       82.88      4.18 o 
   2   1  12       23.06       18.05      2.37 o 
   3   1  12      121.22      136.66      4.43 o 
   4   1  12        0.99        1.57      2.04 o 
  -5   2  12        0.02        1.38      2.51 o 
  -4   2  12       12.08       11.10      2.27 o 
  -3   2  12        1.90        3.41      1.90 o 
  -2   2  12       82.84       80.81      3.21 o 
  -1   2  12       18.55       18.64      2.14 o 
   0   2  12       89.46       84.60      4.17 o 
   1   2  12       39.05       33.92      3.81 o 
   2   2  12       23.16       24.52      2.59 o 
   3   2  12        2.68        0.84      1.81 o 
  -5   3  12        6.70       12.10      2.99 o 
  -4   3  12        0.44        2.36      2.00 o 
  -3   3  12       14.99       16.90      2.40 o 
  -2   3  12        0.10        1.10      1.47 o 
  -1   3  12       47.63       46.54      2.61 o 
   0   3  12       27.69       28.25      3.49 o 
   1   3  12      133.89      141.97      6.81 o 
   2   3  12        0.55        2.98      1.95 o 
   3   3  12       74.21       68.45      3.43 o 
  -5   4  12        2.36        3.18      2.22 o 
  -4   4  12       21.03       20.72      2.61 o 
  -3   4  12        0.87        0.17      2.01 o 
  -2   4  12       57.36       62.11      3.15 o 
  -1   4  12       23.00       17.40      1.99 o 
   0   4  12      102.74      114.23      4.70 o 
   1   4  12       13.58       10.79      2.15 o 
   2   4  12      431.27      419.77      7.91 o 
   3   4  12       22.64       24.03      2.78 o 
  -4   5  12        0.04       -1.87      1.87 o 
  -3   5  12       39.68       44.92      3.20 o 
  -2   5  12        8.94       10.90      2.52 o 
  -1   5  12      150.16      157.30      5.14 o 
   0   5  12        0.20       -1.24      2.09 o 
   1   5  12      103.15       98.51      4.51 o 
   2   5  12        4.22        1.64      1.92 o 
   3   5  12      107.25      111.07      5.21 o 
  -4   6  12       27.08       24.85      4.70 o 
  -3   6  12        3.00        5.09      2.12 o 
  -2   6  12       37.30       36.06      2.98 o 
  -1   6  12        0.06        1.21      1.60 o 
   0   6  12      102.54       99.47      3.83 o 
   1   6  12        3.73        6.59      2.07 o 
   2   6  12       33.71       33.56      3.69 o 
   3   6  12        2.45       -0.45      2.24 o 
  -4   7  12        0.17       -1.70      2.27 o 
  -3   7  12       13.42       10.52      2.42 o 
  -2   7  12        2.02        3.77      2.00 o 
  -1   7  12       63.08       66.08      3.43 o 
   0   7  12       18.88       17.76      2.07 o 
   1   7  12       23.36       28.11      2.76 o 
   2   7  12        4.50        0.21      2.29 o 
   3   7  12       46.77       49.20      4.09 o 
  -4   8  12       19.09       16.66      3.00 o 
  -3   8  12        0.41        3.19      2.14 o 
  -2   8  12       79.47       83.74      4.02 o 
  -1   8  12        5.46        8.63      2.08 o 
   0   8  12       21.01       27.29      2.35 o 
   1   8  12        1.51        3.03      2.24 o 
   2   8  12      116.07      130.64      6.35 o 
  -3   9  12       22.32       27.97      3.29 o 
  -2   9  12        3.44        4.84      2.24 o 
  -1   9  12       38.53       36.70      2.95 o 
   0   9  12        5.03        6.95      1.93 o 
   1   9  12      176.51      178.74      9.70 o 
   2   9  12        0.04        1.24      2.38 o 
  -3  10  12        0.03        1.28      2.41 o 
  -2  10  12       71.90       82.68      4.09 o 
  -1  10  12       33.26       38.10      3.01 o 
   0  10  12       66.69       69.41      4.07 o 
   1  10  12        0.90        1.98      2.47 o 
   2  10  12       46.23       52.40      4.53 o 
  -2  11  12        1.81        2.90      2.40 o 
  -1  11  12       31.97       35.46      3.44 o 
   0  11  12       30.24       27.96      3.90 o 
   1  11  12       48.55       45.81      3.73 o 
  -2  12  12        3.17        3.61      3.85 o 
  -1  12  12        3.68        0.69      2.65 o 
   0  12  12       23.70       27.37      3.08 o 
  -3   0  13        0.33        7.27      2.46 o 
  -1   0  13       76.18       70.44      4.40 o 
   1   0  13        5.66        5.98      3.78 o 
   3   0  13       53.50       50.62      5.86 o 
  -4   1  13       47.87       47.04      4.05 o 
  -3   1  13        9.88        8.80      1.87 o 
  -2   1  13       69.15       70.48      3.23 o 
  -1   1  13        3.15        5.35      1.75 o 
   0   1  13      113.97      115.34      4.91 o 
   1   1  13       17.62       17.20      2.76 o 
   2   1  13      134.83      137.67      5.51 o 
   3   1  13       14.72       14.80      3.06 o 
  -4   2  13        0.22       -1.51      2.09 o 
  -3   2  13       13.62       16.88      2.98 o 
  -2   2  13        1.33        0.91      1.66 o 
  -1   2  13       56.03       67.04      3.08 o 
   0   2  13        7.01        6.24      2.40 o 
   1   2  13       40.05       46.32      3.62 o 
   2   2  13        8.93        8.26      2.88 o 
   3   2  13       74.82       71.56      4.07 o 
  -4   3  13       15.00       15.36      3.12 o 
  -3   3  13        1.04       -0.40      1.86 o 
  -2   3  13       40.05       43.71      2.73 o 
  -1   3  13        1.00       -0.67      1.55 o 
   0   3  13       84.36       84.11      4.46 o 
   1   3  13        1.27       -1.42      2.14 o 
   2   3  13      276.48      287.13      8.65 o 
   3   3  13        0.42        2.79      2.22 o 
  -4   4  13        0.28        1.24      2.08 o 
  -3   4  13       10.91       12.39      2.30 o 
  -2   4  13        0.01       -1.70      1.70 o 
  -1   4  13       91.96       90.71      4.34 o 
   0   4  13       40.67       35.93      3.36 o 
   1   4  13       46.56       54.55      5.73 o 
   2   4  13        2.93        7.14      2.57 o 
   3   4  13       55.48       67.17      4.56 o 
  -4   5  13       15.50       13.72      2.51 o 
  -3   5  13        2.56        2.52      2.08 o 
  -2   5  13       20.14       25.03      3.02 o 
  -1   5  13        1.01        5.18      1.80 o 
   0   5  13       72.62       71.73      4.18 o 
   1   5  13        0.01       -2.23      2.23 o 
   2   5  13       89.64       98.83      4.39 o 
   3   5  13        0.18        2.03      2.50 o 
  -4   6  13        0.01        0.26      2.20 o 
  -3   6  13       10.02       11.00      2.48 o 
  -2   6  13        0.70        0.52      2.01 o 
  -1   6  13       41.52       45.92      2.83 o 
   0   6  13        1.44        1.21      2.34 o 
   1   6  13       44.20       54.89      3.95 o 
   2   6  13        4.84        4.32      2.60 o 
  -3   7  13        0.16       -2.60      2.60 o 
  -2   7  13       55.74       63.16      3.79 o 
  -1   7  13        3.56        7.59      2.11 o 
   0   7  13       60.26       51.11      3.79 o 
   1   7  13        0.99       -0.71      2.22 o 
   2   7  13       69.85       78.64      6.29 o 
  -3   8  13       11.23        9.69      2.56 o 
  -2   8  13        2.98        6.89      2.32 o 
  -1   8  13       22.64       17.77      2.82 o 
   0   8  13        0.17       -2.09      2.13 o 
   1   8  13       17.14       18.86      2.94 o 
   2   8  13        5.75        7.94      2.78 o 
  -3   9  13        0.04        0.78      2.44 o 
  -2   9  13       34.48       35.11      3.22 o 
  -1   9  13        5.57        2.83      2.22 o 
   0   9  13       48.00       62.68      5.96 o 
   1   9  13        1.79       -0.74      2.33 o 
  -2  10  13        5.74        4.60      2.34 o 
  -1  10  13       10.75        6.04      4.39 o 
   0  10  13        5.35        8.51      3.79 o 
   1  10  13       38.44       45.71      4.71 o 
  -1  11  13        8.88        5.90      3.75 o 
   0  11  13       36.39       42.51      8.22 o 
  -4   0  14       21.22       18.79      4.71 o 
  -2   0  14       29.42       26.15      3.50 o 
   0   0  14       44.92       47.21      5.31 o 
   2   0  14      124.02      124.07      7.90 o 
  -4   1  14        1.40       -1.81      2.51 o 
  -3   1  14        4.51        7.21      2.24 o 
  -2   1  14        0.32        3.31      1.75 o 
  -1   1  14       28.72       32.07      3.37 o 
   0   1  14        0.78        0.73      2.33 o 
   1   1  14        0.59        0.11      2.30 o 
   2   1  14        5.17        3.18      2.64 o 
  -4   2  14       16.18       20.65      3.27 o 
  -3   2  14        0.44        3.10      2.06 o 
  -2   2  14       37.13       38.54      2.77 o 
  -1   2  14        0.13        1.59      2.59 o 
   0   2  14       98.54      102.77      4.97 o 
   1   2  14        0.11        1.30      2.33 o 
   2   2  14      122.06      134.29      8.37 o 
  -4   3  14        0.45        4.50      2.32 o 
  -3   3  14       11.65       12.39      2.44 o 
  -2   3  14        5.55        5.66      1.82 o 
  -1   3  14       31.97       32.06      3.39 o 
   0   3  14        6.26       11.38      2.93 o 
   1   3  14       95.77       99.83      5.03 o 
   2   3  14        0.90        6.03      3.00 o 
  -3   4  14        0.09        0.23      2.01 o 
  -2   4  14       25.54       23.36      2.72 o 
  -1   4  14        0.82       -0.45      2.25 o 
   0   4  14       37.88       43.87      3.81 o 
   1   4  14        2.00        2.01      2.47 o 
   2   4  14       59.08       58.34      5.66 o 
  -3   5  14        5.81        6.93      2.72 o 
  -2   5  14        0.68        0.52      2.08 o 
  -1   5  14       48.75       59.14      3.58 o 
   0   5  14        7.27       12.71      2.81 o 
   1   5  14       14.82       16.09      3.08 o 
   2   5  14        1.76        7.38      2.65 o 
  -3   6  14        0.95        4.60      2.41 o 
  -2   6  14       11.09       22.00      2.79 o 
  -1   6  14        8.28        9.19      2.61 o 
   0   6  14       62.79       66.13      4.33 o 
   1   6  14        0.28        3.30      2.60 o 
  -3   7  14        7.96        7.47      3.31 o 
  -2   7  14        0.29        2.24      2.29 o 
  -1   7  14       28.08       34.82      3.48 o 
   0   7  14        0.23        3.82      2.52 o 
   1   7  14        4.03        8.53      3.19 o 
  -2   8  14       31.24       31.10      3.22 o 
  -1   8  14        1.79        4.22      2.43 o 
   0   8  14       33.52       37.23      3.65 o 
   1   8  14        1.11       -2.81      2.81 o 
  -1   9  14        1.02        3.05      2.50 o 
   0   9  14        0.20       -0.03      3.17 o 
  -3   0  15        5.65        5.31      2.75 o 
  -1   0  15       36.93       44.79      5.66 o 
   1   0  15       42.96       42.18      5.44 o 
  -3   1  15        0.51        2.22      2.12 o 
  -2   1  15       21.66       24.10      2.57 o 
  -1   1  15        0.00       -1.11      2.41 o 
   0   1  15       22.82       25.04      3.38 o 
   1   1  15        3.84        1.75      2.63 o 
  -3   2  15        8.83       11.98      2.51 o 
  -2   2  15        1.93        3.74      1.91 o 
  -1   2  15       14.03       11.39      2.92 o 
   0   2  15        7.50        7.49      2.80 o 
   1   2  15        7.81        3.72      3.30 o 
  -3   3  15        0.03        0.25      3.72 o 
  -2   3  15        7.74       10.89      2.37 o 
  -1   3  15        4.07        5.01      2.84 o 
   0   3  15       34.74       39.48      4.21 o 
   1   3  15        0.14        2.90      3.25 o 
  -2   4  15        3.52        2.77      2.47 o 
  -1   4  15       23.10       34.38      4.37 o 
   0   4  15        1.42        0.08      2.60 o 
   1   4  15       83.65       81.26      4.93 o 
  -2   5  15       21.70       27.28      3.10 o 
  -1   5  15        0.56        3.65      4.36 o 
   0   5  15       26.87       31.56      3.59 o 
   1   5  15        1.07        5.15      2.77 o 
  -2   6  15        0.00        0.19      2.18 o 
  -1   6  15       21.89       22.02      3.96 o 
   0   6  15        0.46        2.40      2.74 o 
  -1   7  15        2.62       -0.13      3.08 o 
  -2   0  16        8.53       17.92      7.24 o 
   0   0  16        0.23        5.52      3.86 o 
  -1   1  16       19.24       23.82      5.76 o 
   0   1  16        2.94        0.60      2.56 o 
  -1   2  16        0.54        2.91      2.73 o 
   0   2  16       10.18       11.61      4.42 o 
  -1   3  16       14.27       14.57      4.93 o 
                                                 
